# Supplementary material for: Integrative DNA methylome and transcriptome analysis identify potential genes on the influence of dilated cardiomyopathy-associated heart failure
Source: Clin Epigenetics. 2025 Apr 28;17:64. doi: 10.1186/s13148-025-01876-2 (PMC12036135; doi:10.1186/s13148-025-01876-2)
Supplement: Supplementary file 1 — Additional file1 (XLSX 9 KB) [file 13148_2025_1876_MOESM1_ESM.xlsx]

## Sheet: Sheet1
Target gene	Forward primer (5'-3')	Reverse primer (5'-3')
NPPA	ATCCCATGTACAATGCCGTG	CTTCTTCATTCGGCTCACTGA
NPPB	TTCAGCCTCGGACTTGGAAA	TGTAGAGGACCATTTTGCGG
ACTN2	AGATCCTGACGAGAGATGCG	GGGTCATAATGCGGGCAAAT
NEBL	GATCCTGGCTCCATCTTCGA	CCGAGACCTGTACCGAAAGT
MYO18B	TGGCTGGATTGGACTTGGAT	ATCTTCAGGCTTGGACCACA
ACTB	GAAACTACCTTCAACTCCATC	CTAGAAGCATTTGCGGTGGAC
