# Supplementary material for: Integrative DNA methylome and transcriptome analysis identify potential genes on the influence of dilated cardiomyopathy-associated heart failure
Source: Clin Epigenetics. 2025 Apr 28;17:64. doi: 10.1186/s13148-025-01876-2 (PMC12036135; doi:10.1186/s13148-025-01876-2)
Supplement: Supplementary file 2 — Additional file2 (XLSX 41 KB) [file 13148_2025_1876_MOESM2_ESM.xlsx]

## Sheet: Sheet1
Gene symbol	log2FoldChange	FDR
HAND1	8.54331	0.000445005
NPPB	4.45363	0.00241666
NEB	4.16482	1.09376e-15
F2RL2	3.84495	0.0151876
FNDC1	3.77961	9.42521e-11
CA3	3.72326	0.0136261
SLN	3.65479	9.1264e-06
LRRC38	3.59329	0.042939
NBEAL1	3.49836	8.4105e-112
MYOZ1	3.47852	1.7277e-05
MYH7	3.40388	2.0998e-17
GRIN2A	3.00431	4.7427e-10
EYA4	2.77066	3.23669e-15
PDK4	2.7429	0.00064974
APOB	2.7068	2.14713e-14
DNER	2.6509	0.0165846
DIO2	2.63654	0.00346098
ANKRD2	2.53663	1.34932e-06
RHCG	2.48717	0.0309997
SFRP4	2.43254	0.0104307
XIRP2	2.41321	0.00156801
NPR3	2.39405	1.94041e-06
APOA1	2.38182	0.00199404
IGFBP2	2.3724	7.28429e-06
RELN	2.36278	0.00858825
CHRNE	2.32283	1.82086e-06
GPR22	2.30036	0.038284
FHL2	2.25991	1.32412e-08
LTBP2	2.20502	5.2813e-05
DNAAF3	2.11446	0.000608991
COL8A1	2.11122	5.69351e-07
P3H2	2.09259	0.000142548
PDK3	2.07231	7.93692e-17
TTN	2.04681	7.85083e-23
MOXD1	2.04464	0.0021438
HCN2	2.02653	6.0022e-05
SMYD2	2.0145	2.75485e-07
RASL11B	2.01088	5.91696e-05
ZNF385B	1.98339	3.34558e-09
MBNL3	1.97883	0.000613592
DST	1.94516	4.22202e-39
ROR1	1.91382	7.0959e-08
CMYA5	1.90222	1.50532e-19
C17orf107	1.8774	8.97831e-06
DSC1	1.85965	1.0529e-10
PSD3	1.85662	2.0998e-17
STAT4	1.85637	8.7476e-07
EPHA7	1.8534	2.20372e-08
FRZB	1.84395	0.000376355
CYP2J2	1.8347	1.00729e-05
DOK5	1.81855	1.15963e-07
MTCL1	1.80245	4.0103e-06
ANKRD1	1.78164	3.78051e-06
EMILIN3	1.77913	3.2603e-05
PRKAA2	1.77792	7.92855e-29
DKK3	1.75344	6.80981e-09
SYNPO2L	1.75054	6.48978e-06
KCNJ2	1.7505	1.80114e-24
ABAT	1.73887	3.39504e-06
F2R	1.73769	0.00579281
DUSP27	1.7352	7.5461e-06
PGR	1.72041	1.11981e-12
LOXL1	1.71993	0.00157636
ASPG	1.70964	1.32683e-09
KCNJ4	1.68894	6.02401e-06
MYO18B	1.68821	2.57786e-09
TMEM71	1.6838	9.72316e-05
MYPN	1.68291	7.97237e-14
TENM2	1.6804	5.8614e-06
TNFRSF12A	1.67933	0.00307728
ASPN	1.67908	0.047426
IGSF1	1.67262	5.15084e-05
HOGA1	1.66066	1.23471e-06
CORIN	1.65435	4.66356e-05
ST8SIA5	1.65237	1.18885e-08
CTNNA3	1.65003	2.01167e-11
NTNG2	1.64735	0.00175555
COLQ	1.64359	0.000421183
HSPA2	1.64347	0.00017861
COL21A1	1.62512	2.438e-09
OMD	1.61599	0.00307136
RYR2	1.60673	3.42435e-06
CRYM	1.60269	2.81049e-06
SGCD	1.58203	3.91902e-10
SSC5D	1.57661	0.00450183
BEX1	1.57442	0.0132461
C6	1.57094	0.005229
ENAM	1.56429	5.05408e-08
CREB5	1.56109	0.00142297
XIRP1	1.55995	5.37581e-13
ERBB4	1.55878	3.6146e-09
PLCE1	1.55806	4.58e-10
SLC5A1	1.55616	0.00896236
CASQ1	1.54777	1.80587e-09
PDE1C	1.5326	6.80209e-08
NMRK2	1.53172	0.000695645
MAFK	1.52414	5.85744e-07
SCX	1.52086	7.81336e-05
DMD	1.49697	1.47402e-25
PCDH9	1.49425	2.91264e-08
RBM20	1.49216	1.58714e-09
CCDC141	1.48923	7.39058e-10
NPPA	1.46905	0.00151794
THSD4	1.45471	1.40798e-05
SACS	1.4547	2.23114e-11
SHD	1.45324	0.00461232
CRYBG3	1.44739	4.17909e-08
LTBP4	1.4435	4.60506e-05
PXDNL	1.4341	2.49807e-07
TNIK	1.40974	1.34932e-06
FILIP1	1.40961	4.61174e-30
XPR1	1.40832	2.2327e-05
ILDR2	1.40547	0.00113344
PAMR1	1.40466	0.000713941
AKAP6	1.40298	1.73425e-16
FLNC	1.39936	2.36686e-08
SLC2A12	1.39769	0.00561301
COL12A1	1.39718	0.00216058
MYOM1	1.39105	1.58976e-06
PLXDC2	1.37984	0.0011596
RICTOR	1.37932	7.27808e-10
TNNT3	1.37695	0.00957641
TBX18	1.37346	1.66413e-05
NES	1.37318	2.6193e-06
NRAP	1.36898	2.06023e-08
DGKH	1.36751	1.18114e-16
KIAA1109	1.36299	3.80343e-25
SORBS2	1.34369	5.82944e-08
BMP5	1.3434	0.0264405
SCN7A	1.34011	2.78054e-15
ADAMTSL5	1.33804	1.33362e-06
C10orf71	1.33631	3.00643e-07
SMG1	1.33127	3.94297e-28
SAMD11	1.32877	0.0282223
FXYD1	1.32374	0.00180748
ADPRHL1	1.31986	5.63066e-10
HRCT1	1.31803	5.15084e-05
BMP6	1.31665	0.000933814
SYDE2	1.31295	7.54589e-08
ARMH4	1.31003	1.46093e-05
SVIL	1.30452	2.6927e-09
ARHGAP5	1.30424	7.21963e-09
PURA	1.30339	6.58084e-17
VCAN	1.30277	0.0190975
BMP2K	1.30209	3.23297e-07
TNXB	1.29748	0.000698999
GRIK2	1.28587	0.026729
ALPK3	1.28218	6.12343e-06
BIRC6	1.27778	1.35363e-19
BDP1	1.27535	1.6574e-32
TBX20	1.27267	4.92751e-06
CPLANE1	1.26694	1.768e-14
MYOM2	1.26584	3.07325e-07
LAMA2	1.26046	3.32388e-07
LRRN2	1.25154	0.0338989
LCN12	1.24719	0.000640024
B4GALNT3	1.24648	1.51914e-08
AKAP9	1.24233	1.6701e-26
SLC25A34	1.23623	0.000679996
NMNAT2	1.23529	0.00130285
ADAM19	1.23468	0.000259953
CRTAC1	1.23339	0.0101079
ACTN2	1.22904	2.8655e-11
MGA	1.2267	6.33091e-27
TNNI3	1.22545	0.000123398
GXYLT2	1.22289	0.0029709
PHLDB2	1.22043	7.13478e-05
F3	1.21908	0.0210725
FAT1	1.21892	3.91714e-13
SCN2B	1.21823	0.000937052
CEP290	1.21164	6.61591e-09
PGAP1	1.21118	1.1309e-08
CDH2	1.20955	7.39058e-10
FIBIN	1.20688	0.00784584
SLC8A1	1.20558	2.76463e-11
TACC2	1.19477	7.02166e-10
NEBL	1.19417	4.73258e-09
NBEA	1.19308	5.75976e-19
LIMCH1	1.19113	8.87149e-10
PPDPF	1.18986	3.94657e-06
USP34	1.18858	7.97623e-14
TAOK1	1.18723	1.25493e-26
CPNE5	1.18651	0.0152146
OXCT1	1.18204	4.55367e-17
DUSP8	1.18193	0.00080382
PHLDA1	1.17847	0.00721734
USP11	1.17243	7.21963e-09
SOX9	1.17115	0.0253151
DOP1A	1.17084	3.66497e-07
ZDBF2	1.16826	1.72226e-10
MAP4	1.16804	2.73587e-06
SEMA5A	1.16669	2.05713e-05
CLIC5	1.16418	1.26751e-06
FHOD3	1.1636	4.39062e-11
PCOLCE2	1.16312	0.0208339
ZMAT1	1.16262	1.90407e-05
AKAP13	1.15878	1.26684e-12
CEP350	1.15816	2.28793e-13
PDE3A	1.15223	3.76724e-08
CASZ1	1.15035	4.04855e-08
TANC1	1.14932	5.96238e-14
COL16A1	1.14765	0.0433878
FSTL3	1.14618	0.015316
CDKL5	1.14586	5.28342e-13
ROR2	1.14579	0.0445149
HMCN1	1.14175	0.0116042
GOLGA4	1.14107	1.93365e-14
MYCBP2	1.13888	3.94297e-28
MACF1	1.13626	4.1953e-20
PLEKHH2	1.12935	0.0065365
SAMD4A	1.12909	3.49177e-06
CACNA2D1	1.12526	4.40852e-07
NF1	1.12417	4.87373e-14
FREM1	1.12138	0.00124459
SLC26A10	1.12065	0.0149099
ZBTB37	1.11693	6.32027e-18
TMEM178B	1.11555	0.0172717
BRWD1	1.11387	5.11947e-16
ALMS1	1.1095	1.18066e-12
WEE1	1.10852	2.06023e-08
FAT4	1.10846	7.15719e-06
TMEM182	1.10546	7.98524e-09
SLC38A3	1.10466	7.6419e-05
SYNE1	1.09992	2.54309e-13
MKLN1	1.0983	1.15128e-09
CPEB4	1.09733	0.000169286
VPS13A	1.09601	1.1312e-08
SLC9A1	1.09549	0.0107094
RORA	1.09269	7.7872e-08
IRS2	1.09158	0.00381051
SLC16A7	1.08987	0.000674388
GPRIN3	1.08956	1.87429e-05
PLCL1	1.0876	2.42909e-05
OBSCN	1.0871	8.41693e-10
HEYL	1.08574	0.0488709
ATRX	1.06776	4.25527e-26
IRX3	1.06024	0.00346899
NHSL1	1.06013	5.04642e-16
ZNF805	1.05709	0.000559402
VPS13C	1.05359	3.78035e-18
UBR3	1.05314	1.10103e-08
PCDHGA3	1.05015	0.0148906
KIF21A	1.04979	8.15951e-14
PHIP	1.04916	4.7323e-10
SLC16A12	1.04884	8.69635e-06
PTPN21	1.04785	4.9962e-07
ALDH1A2	1.04672	0.00967625
PACRG	1.04432	0.0346642
CASQ2	1.04307	1.32642e-06
PACSIN3	1.03781	0.000206184
UBN2	1.03625	1.49784e-18
PLEKHA6	1.03615	9.58331e-07
APC	1.03555	1.93457e-12
RANBP2	1.02926	2.18046e-15
PDZD2	1.02893	1.28589e-09
USP47	1.0285	2.73959e-08
LTBP1	1.02781	0.00498028
AKAP11	1.0246	4.98877e-21
PAIP2B	1.0237	0.0181363
SLC30A3	1.02228	0.0089996
ARHGAP1	1.0211	0.00104025
DNAJB5	1.01894	0.0029964
KLF12	1.01679	2.04758e-10
RASAL2	1.01676	2.31946e-10
CHD9	1.016	5.37344e-10
CTF1	1.01194	0.00271691
GPATCH2L	1.00697	1.09376e-15
STK38L	1.00692	0.00224281
PTPN14	1.00609	0.00221185
TRIM55	1.00562	9.09063e-07
LRP4	1.00276	1.51938e-06
GPR27	1.00213	0.00166848
ZNF704	1.00193	2.73959e-08
PTPN4	1.00165	1.65264e-08
NTN1	1.00113	0.000102137
FKBP1C	-1.00042	0.00453611
COTL1	-1.00303	0.00418851
MSMO1	-1.00307	0.00701541
CALCRL	-1.00334	0.00634058
CDO1	-1.00337	0.0109082
PCED1B	-1.00377	0.0435833
CFD	-1.00668	0.0231098
UQCC3	-1.00671	0.000362999
ADCY1	-1.00774	3.97628e-05
NT5DC2	-1.00825	0.000281152
TKT	-1.00944	0.0477438
CRISPLD2	-1.00996	0.0235813
GPR4	-1.01137	0.000608991
ADAMTS9	-1.0171	0.0395377
B2M	-1.01853	0.00111061
RPS12	-1.02061	7.05224e-07
CFI	-1.02094	0.00339207
DLL4	-1.02481	0.0062866
ZC3H12A	-1.02497	0.00054816
MAFB	-1.02543	0.00301731
SIGLEC1	-1.02615	0.0409767
RBP5	-1.03071	0.000312222
NRARP	-1.03189	0.00265003
PLVAP	-1.03205	0.0103757
MERTK	-1.03325	0.0415489
APOL1	-1.03374	0.00717338
BEX2	-1.03489	0.00683145
PHGDH	-1.03651	0.00391694
FCGR2B	-1.03735	0.0181259
CD40	-1.03806	9.89656e-06
PYCARD	-1.04	0.00358787
PECAM1	-1.04138	8.85173e-05
GBGT1	-1.0418	0.000380659
C1R	-1.04238	1.31746e-06
ATF4	-1.04482	0.00187727
RHBDF2	-1.0449	0.012743
CARD16	-1.04532	0.024446
PAK1	-1.04539	2.75404e-07
RCN1	-1.0454	4.87306e-09
SH2B2	-1.046	0.0177928
EPB41L3	-1.0467	3.65763e-05
ARL4C	-1.04772	0.0220389
DHCR24	-1.04816	0.0328975
CYBA	-1.04935	0.000222718
BIRC3	-1.04936	0.0321911
TTYH3	-1.05035	9.27744e-05
GBP2	-1.05182	0.00146126
PILRA	-1.05184	0.00436179
CSF3R	-1.05578	0.00198491
MAP3K8	-1.05588	7.13478e-05
DOCK2	-1.05868	0.00603281
FAM162B	-1.05909	7.97629e-05
SLC1A3	-1.05941	0.0208339
HLX	-1.06332	0.000140963
ROBO3	-1.06737	0.0196442
KCNK3	-1.07201	7.60359e-13
FGD2	-1.07455	0.0293202
VAMP5	-1.07868	1.22871e-05
TYRO3	-1.08264	0.00559499
GPT2	-1.08314	0.0438455
TPST1	-1.08501	3.97888e-05
SEMA7A	-1.08507	5.91156e-05
WAS	-1.08616	0.0023124
IL18BP	-1.08683	0.00649866
MTHFD2	-1.0874	0.0168795
CPVL	-1.08791	1.0347e-07
CADPS2	-1.08809	0.00020821
PTPN6	-1.08915	0.00586328
MID1IP1	-1.0901	2.45854e-05
LYZ	-1.09275	0.00731696
WNT11	-1.0978	0.000287895
GIMAP2	-1.09977	0.0065331
NRROS	-1.10218	0.00294745
RPL27	-1.10247	1.19042e-07
DRAM1	-1.11	0.000656594
MS4A7	-1.1103	0.00630529
HLA-DPA1	-1.1106	0.000141706
ADAP2	-1.11612	0.00403718
MILR1	-1.11683	0.0125148
SLC50A1	-1.11802	2.15718e-06
MICAL1	-1.11862	0.0175901
ADRA2C	-1.11929	0.0114014
MYO1F	-1.11958	0.0023272
FERMT3	-1.12022	0.00346839
PDE9A	-1.12107	0.000268755
FAM110D	-1.12643	0.00132426
RPS14	-1.13053	1.26868e-08
TMEM38A	-1.1315	0.000133486
APBB1IP	-1.13189	0.0123463
DOC2B	-1.13248	0.000218502
S100A13	-1.13294	8.02373e-09
LDHA	-1.13548	2.87397e-05
TMEM255B	-1.14057	0.000112833
PGD	-1.1451	0.00046026
KCNE3	-1.14768	0.000259953
RPS29	-1.14951	4.83832e-08
RASSF2	-1.15192	0.0115212
CPM	-1.15509	0.0255973
THEMIS2	-1.15754	0.00141766
RPS6KA1	-1.15913	6.33042e-06
COPS9	-1.16145	2.72138e-07
G6PD	-1.16248	0.000832551
ACTA2	-1.16363	0.0306906
NCF1	-1.16414	0.0395974
TAP1	-1.16426	0.0264119
CD300A	-1.16481	0.0290039
RAC2	-1.16763	0.0266027
IL15RA	-1.16961	0.00422157
AKR1C3	-1.17059	0.00142297
TMEM37	-1.17328	0.0230778
APOD	-1.17922	0.000109274
NCF2	-1.18199	0.000709781
SLC2A6	-1.18375	3.46348e-06
HTATIP2	-1.18702	0.00015941
RPL22L1	-1.19204	0.00014923
GCA	-1.19223	0.00150417
OCIAD2	-1.19893	0.00554446
MT2A	-1.20461	0.0188298
LMO2	-1.21067	0.000185387
SAMHD1	-1.21241	0.00901938
N4BP3	-1.21252	0.00042751
PPARG	-1.2141	0.0280908
TM4SF18	-1.21761	0.000398117
MARCKSL1	-1.21852	7.19668e-05
CD79B	-1.22025	0.00155828
CD248	-1.22214	0.000446803
OSMR	-1.22678	3.68453e-07
NCF4	-1.22797	1.53045e-05
CMTM7	-1.23263	0.000242575
HAVCR2	-1.23451	0.00106755
OTULINL	-1.2354	0.0177928
RPL17	-1.23541	0.000176127
PRUNE2	-1.23567	0.0178373
CYTH4	-1.23568	4.34057e-05
IER2	-1.2365	0.00146126
C1RL	-1.24265	1.24968e-08
PARD6A	-1.24525	0.000254101
ADA	-1.24674	0.000140963
CLDN5	-1.24738	0.000792165
RERGL	-1.24919	0.00692998
C3AR1	-1.24933	0.00173713
STUM	-1.24949	0.0242266
ABRACL	-1.25035	0.000989808
HCLS1	-1.25187	0.00885853
RGS9BP	-1.25219	0.00128763
PPM1E	-1.25328	0.00086098
SLC1A5	-1.25443	0.000570781
HLA-DMB	-1.25534	2.48497e-06
TRIM16L	-1.258	3.10854e-05
ITGAM	-1.25954	0.00229421
NNMT	-1.26012	0.00391382
TCTEX1D1	-1.26534	0.000449822
FTL	-1.26729	8.51041e-11
MYO7A	-1.26782	0.000933814
SPNS2	-1.26831	9.28056e-05
EMB	-1.27049	0.0130205
RPS7	-1.2707	2.30881e-13
OLFM1	-1.27221	9.502e-07
TBXAS1	-1.27241	2.66122e-05
MYLK	-1.27291	0.018361
MRGPRF	-1.2732	0.00133765
FCGR2A	-1.2759	0.00434432
C1orf54	-1.2761	2.10652e-08
RPS3A	-1.27637	3.91969e-08
RHOU	-1.27683	0.00253494
PSMB8	-1.27685	1.98288e-05
AKR1C1	-1.28064	3.61016e-05
DOK2	-1.28295	8.64377e-05
HOXB2	-1.28465	6.77227e-09
FBXO2	-1.2854	0.000129586
ADRA2A	-1.28695	0.0307177
RGS10	-1.2908	0.000267312
IGFBP4	-1.29107	2.14713e-14
GPER1	-1.2916	0.00266126
NPL	-1.29166	3.58768e-06
CLDN11	-1.29466	0.0270557
BIN1	-1.29573	5.85046e-08
HLA-DRA	-1.29733	1.39956e-07
BHLHE40	-1.29765	0.00127982
RAB42	-1.30038	0.00160939
SNAI1	-1.30098	0.00827651
RASL11A	-1.30384	0.00536091
RPS5	-1.30462	9.96108e-10
SELP	-1.30914	0.000459604
TMEM54	-1.30926	3.26066e-05
TNFSF13B	-1.31051	0.0228891
TMSB10	-1.3116	2.86368e-13
SYK	-1.31194	0.000937052
PSMB9	-1.31418	0.000778483
E2F8	-1.31803	7.54158e-05
RGS19	-1.32099	4.2694e-05
BCHE	-1.32186	0.00184378
SH3TC1	-1.32237	0.00115642
CEMIP2	-1.32378	0.00717952
SKAP2	-1.32491	8.99626e-06
PIM1	-1.32649	0.000465724
PRRX1	-1.32958	3.43773e-08
ZNF385A	-1.33639	0.00692998
PYGL	-1.33841	0.00931185
S100A4	-1.34354	0.00022452
STEAP1	-1.34834	0.012897
UGCG	-1.35944	0.000111512
FGR	-1.36349	0.0313719
RAB32	-1.36364	1.87579e-06
NCKAP1L	-1.36597	0.00180068
RASD2	-1.36835	8.57708e-07
ARHGAP9	-1.36909	1.38992e-05
SPI1	-1.37487	0.000563068
DUSP23	-1.38168	8.10858e-09
IGSF6	-1.38173	0.00271564
SASH3	-1.38327	0.00309999
ATF5	-1.38396	0.000175195
LRRC25	-1.38509	0.00674037
PSTPIP2	-1.39196	0.00208801
C11orf96	-1.39544	0.000414926
CORO1A	-1.40219	0.0111032
SHMT1	-1.40402	0.000415283
EVI2B	-1.40462	0.00347
MS4A6A	-1.40469	0.000183448
RPS15A	-1.40646	8.31012e-12
ISM1	-1.40985	0.0113057
RPL39	-1.41386	1.06934e-08
PTAFR	-1.41417	0.00017345
CSRP2	-1.42212	0.000181319
HLA-DOA	-1.424	8.98107e-05
RCC1	-1.42442	0.00166971
TNFRSF10D	-1.42919	8.49188e-07
HLA-DPB1	-1.42931	0.00336497
CTSS	-1.43074	0.000380155
SLC16A3	-1.43207	0.000189615
C2	-1.43526	0.00307136
ABCB1	-1.43782	0.0270692
CD86	-1.44126	0.0171439
SEMA6B	-1.44514	1.39706e-16
POMC	-1.45069	0.0013693
AIF1	-1.46206	5.91156e-05
DUSP4	-1.463	0.0416323
INSIG1	-1.46437	0.0104297
RNASE6	-1.46482	0.000221313
SBSPON	-1.47508	0.0125611
SNRPG	-1.47709	3.90014e-10
RAB27A	-1.47855	5.97625e-07
PNP	-1.48375	7.9223e-06
IRF1	-1.48709	0.00427398
SREBF1	-1.48848	0.00425223
CA11	-1.49408	4.07173e-05
HHEX	-1.49414	0.000332123
SRGN	-1.49648	1.07026e-05
NPIPB15	-1.49937	2.25963e-06
PAFAH1B3	-1.49942	6.86509e-05
C1orf162	-1.50305	0.00615723
RPS18	-1.50635	2.89218e-15
CD209	-1.51052	0.00676591
SECTM1	-1.51141	0.0125888
ICAM1	-1.51258	1.7897e-08
MSR1	-1.51959	0.00264668
RPS21	-1.52061	4.25204e-12
PIK3AP1	-1.5213	0.000227645
SUSD2	-1.52137	1.03866e-05
FAM189A1	-1.52272	5.83858e-05
DOK3	-1.52526	1.55732e-07
TYROBP	-1.52557	1.55593e-06
GMFG	-1.53986	3.69698e-07
CMTM5	-1.5399	0.00221545
LRRC4B	-1.54126	0.00155861
PLEK	-1.54435	0.000599165
CYBB	-1.54443	0.00630408
PCK2	-1.54605	0.000100459
ITGB2	-1.54855	9.3513e-07
SNCG	-1.5521	4.37838e-06
C1QC	-1.55853	0.00513513
HSPA6	-1.5625	1.0178e-06
EMILIN2	-1.56809	5.21563e-06
SLC7A7	-1.56949	0.000132736
VAV1	-1.57132	1.2595e-05
LMOD1	-1.5786	0.0416825
LILRB3	-1.58458	7.42552e-05
PTGFR	-1.58475	5.14903e-05
C1QA	-1.60204	0.000358129
ARHGEF4	-1.60975	2.18906e-06
BCL3	-1.63931	7.58859e-11
LAMC2	-1.6453	0.00357136
PLTP	-1.6545	3.85354e-05
DENND2D	-1.66283	0.000103626
CDKN3	-1.66543	7.42125e-07
TNFAIP8L2	-1.67574	7.85933e-05
LCP1	-1.67681	0.000175267
ALOX5	-1.67753	7.77e-05
VTN	-1.68329	0.00150894
MRC1	-1.68981	0.000255468
JAK3	-1.69139	1.36705e-07
C1QL1	-1.69452	0.00107631
CXCL2	-1.70132	0.0062664
ADAMTS4	-1.70203	0.00380979
RNF175	-1.71268	0.00829037
VNN2	-1.71419	0.0388778
CD53	-1.72586	0.00150218
THY1	-1.72671	0.000280379
CTSC	-1.73196	4.71067e-05
TCEAL2	-1.73942	0.000909838
WASF1	-1.74398	3.58306e-06
PLIN2	-1.74881	6.49337e-05
MS4A4A	-1.75533	1.56117e-05
EGR1	-1.76652	0.0417925
TLCD2	-1.77092	7.30719e-06
SLA	-1.7758	0.00162658
PGF	-1.78843	2.35643e-09
AQP4	-1.79898	0.00641583
LY86	-1.79958	0.00101559
APOL4	-1.79983	1.49312e-06
LILRA6	-1.80123	8.08612e-05
HMOX1	-1.80913	1.94099e-09
TMEM229B	-1.8102	7.01688e-05
EVI2A	-1.81293	1.40596e-05
GPSM2	-1.8299	2.25338e-11
LAPTM5	-1.83406	5.48263e-05
C1QB	-1.8352	0.000787317
HK3	-1.83734	2.96887e-05
GNA15	-1.84306	7.31029e-06
LAIR1	-1.86435	1.02052e-05
HK2	-1.87169	8.50354e-14
MT1M	-1.87218	0.00341352
CD14	-1.87735	1.47431e-05
DNAJC12	-1.88648	0.000370261
CCR1	-1.89074	0.00121594
SERPINA1	-1.89665	0.000612923
CD52	-1.90083	0.0245497
HOXB3	-1.9033	1.20253e-09
LMNB1	-1.94337	5.00858e-05
NQO1	-1.96513	7.10022e-19
VAMP8	-1.97989	5.45028e-06
CLEC7A	-1.98492	0.000618518
SNX10	-1.98842	2.12016e-05
FCER1G	-1.9893	0.000204762
TK1	-1.99436	0.00185107
HOXB4	-1.99556	3.56045e-08
JCHAIN	-2.00043	0.00308662
OLFML2B	-2.02476	9.98352e-06
ACKR1	-2.03842	4.73365e-09
TLR2	-2.05981	0.000921167
NXPH4	-2.06429	0.000112833
PPL	-2.08294	4.93309e-10
SLC2A3	-2.08558	1.06934e-08
SMTNL2	-2.08611	1.7221e-10
CSF2RB	-2.08787	6.73502e-10
HCK	-2.11701	1.17917e-06
JUNB	-2.11756	3.87327e-07
ETNPPL	-2.1198	0.000345215
MSX1	-2.14941	1.44269e-21
LYVE1	-2.18791	3.91542e-05
C3	-2.18803	1.85243e-10
TUBA3E	-2.20052	0.00782418
SIGLEC9	-2.2027	8.32659e-05
ANPEP	-2.20332	1.7941e-07
GRIA1	-2.20596	0.042794
LBHD1	-2.21566	0.038144
CCL2	-2.22132	7.05532e-08
ELANE	-2.23997	0.00030193
FCGR3A	-2.25247	0.000222557
RGS16	-2.276	7.54589e-08
C2CD4B	-2.27815	0.00212489
FAM167B	-2.28893	1.20253e-09
F13A1	-2.30097	2.37625e-08
RARRES1	-2.36852	2.534e-07
DHRS9	-2.38304	8.28568e-06
CNR1	-2.39333	0.0202376
CKS2	-2.42702	2.63593e-09
SERPINF2	-2.43412	8.55033e-05
BATF	-2.45016	0.000278868
AOX1	-2.47806	0.000779396
RARRES3	-2.54145	9.3513e-07
CXCL14	-2.54293	0.0178373
ADAMTS8	-2.5825	2.39147e-06
LY96	-2.60811	2.95457e-12
ALOX5AP	-2.65864	3.39504e-06
FAM78B	-2.68245	8.85463e-32
PSAT1	-2.68393	0.000721881
CD163	-2.71125	0.00184378
CXCL9	-2.71164	0.0295007
SPP1	-2.77626	0.00526604
FOS	-2.8149	0.00175675
VSIG4	-2.86221	0.000290439
SLCO4A1	-2.89551	0.000887817
SLC11A1	-2.94686	0.0114541
SHOX2	-2.99467	7.7065e-05
FPR1	-3.01142	0.00294571
FGFR2	-3.05835	4.81452e-16
GJD2	-3.15016	7.31029e-06
CCL19	-3.18551	1.0178e-06
MMP9	-3.18562	7.83337e-06
APOC1	-3.42979	0.000189872
CCL18	-3.64522	0.00683145
NMUR1	-3.64865	1.15081e-15
DDIT4L	-3.67654	1.2678e-19
SOCS3	-3.6984	1.2377e-16
MARCO	-3.71164	0.00571387
FCGR1A	-3.72319	2.91598e-07
FCGBP	-3.79625	0.000309256
CLEC4G	-3.83129	1.20253e-09
PLA2G2A	-4.02585	5.00226e-05
CHI3L1	-4.48449	2.22322e-06
FOSB	-4.78353	7.97629e-05
SAA1	-4.81615	0.00405546
S100A8	-4.91114	8.27586e-08
S100A9	-5.18229	1.00303e-08
S100A12	-6.35614	1.09977e-05
