# Supplementary material for: Integrative DNA methylome and transcriptome analysis identify potential genes on the influence of dilated cardiomyopathy-associated heart failure
Source: Clin Epigenetics. 2025 Apr 28;17:64. doi: 10.1186/s13148-025-01876-2 (PMC12036135; doi:10.1186/s13148-025-01876-2)
Supplement: Supplementary file 3 — Additional file3 (XLSX 335 KB) [file 13148_2025_1876_MOESM3_ESM.xlsx]

## Sheet: Sheet1
#chr	start	end	length	nCG	Recipient_meanMethy	Donor_meanMethy	diff.Methy	areaStat	regionID	region	gene_name
1	909471	909593	123	14	0.57096	0.887536	-0.316576	-72.2808	ENSG00000230699	promoter	AL645608.2
1	960403	960480	78	11	0.286468	0.104324	0.182144	53.0664	ENSG00000188976	promoter	NOC2L
1	960403	960480	78	11	0.286468	0.104324	0.182144	53.0664	ENSG00000187961	promoter	KLHL17
1	998318	998457	140	31	0.595721	0.441575	0.154146	157.674	ENSG00000272512	promoter	AL645608.7
1	1020059	1020156	98	30	0.302638	0.128467	0.174172	144.681	ENSG00000188157	promoter	AGRN
1	1033289	1033547	259	81	0.146673	0.334212	-0.18754	-555.223	ENSG00000188157	promoter	AGRN
1	1229248	1229449	202	21	0.801051	0.910042	-0.108991	-105.048	ENSG00000078808	promoter	SDF4
1	1243410	1243528	119	21	0.861215	0.942215	-0.0810005	-92.7098	ENSG00000184163	promoter	C1QTNF12
1	1286886	1286953	68	12	0.684887	0.503445	0.181443	61.6219	ENSG00000162572	promoter	SCNN1D
1	1435226	1435285	60	13	0.710292	0.548269	0.162023	58.7698	ENSG00000179403	promoter	VWA1
1	1435226	1435285	60	13	0.710292	0.548269	0.162023	58.7698	ENSG00000225285	promoter	LINC01770
1	1575714	1575920	207	39	0.5581	0.431755	0.126346	182.573	ENSG00000160075	promoter	SSU72
1	1622365	1622558	194	19	0.767964	0.568049	0.199915	110.422	ENSG00000197530	promoter	MIB2
1	1625253	1625342	90	11	0.493186	0.685774	-0.192588	-51.9781	ENSG00000197530	promoter	MIB2
1	1630786	1630945	160	33	0.285438	0.5246	-0.239162	-158.231	ENSG00000189409	promoter	MMP23B
1	1631101	1631184	84	25	0.119502	0.260538	-0.141036	-123.401	ENSG00000189409	promoter	MMP23B
1	1631651	1631705	55	11	0.170182	0.39873	-0.228547	-57.5126	ENSG00000189409	promoter	MMP23B
1	1632457	1632558	102	17	0.093404	0.157087	-0.0636831	-56.0217	ENSG00000189409	promoter	MMP23B
1	1746365	1746468	104	25	0.136333	0.0619565	0.0743769	100.262	ENSG00000215790	promoter	SLC35E2A
1	1747007	1747118	112	18	0.408545	0.239758	0.168787	94.7252	ENSG00000215790	promoter	SLC35E2A
1	1782206	1782409	204	42	0.0776955	0.195679	-0.117983	-219.043	ENSG00000008130	promoter	NADK
1	1890834	1890997	164	65	0.0688528	0.222929	-0.154077	-460.841	ENSG00000231050	promoter	AL109917.1
1	1890834	1890997	164	65	0.0688528	0.222929	-0.154077	-460.841	ENSG00000078369	promoter	GNB1
1	2050528	2050604	77	25	0.310664	0.141435	0.169229	121.766	ENSG00000067606	promoter	PRKCZ
1	2050528	2050604	77	25	0.310664	0.141435	0.169229	121.766	ENSG00000226969	promoter	AL391845.1
1	2073952	2074096	145	31	0.493653	0.617262	-0.123609	-148.145	ENSG00000067606	promoter	PRKCZ
1	2228635	2228774	140	40	0.146654	0.391124	-0.24447	-249.093	ENSG00000157933	promoter	SKI
1	2526255	2526327	73	25	0.104387	0.0517313	0.0526554	102.878	ENSG00000157881	promoter	PANK4
1	2544754	2545091	338	25	0.341429	0.545233	-0.203805	-125.802	ENSG00000272449	promoter	AL139246.5
1	2594396	2594482	87	16	0.484409	0.684321	-0.199912	-79.0636	ENSG00000142606	promoter	MMEL1
1	3063706	3064076	371	96	0.222465	0.340476	-0.118011	-576.28	ENSG00000177133	promoter	LINC00982
1	3127209	3127457	249	21	0.265375	0.431867	-0.166492	-102.468	ENSG00000283572	promoter	MIR4251
1	3244097	3244288	192	30	0.710463	0.557607	0.152855	158.645	ENSG00000142611	promoter	PRDM16
1	3471739	3471871	133	12	0.249804	0.416767	-0.166963	-57.1805	ENSG00000130762	promoter	ARHGEF16
1	3625020	3625092	73	25	0.0948865	0.192024	-0.0971379	-97.224	ENSG00000158109	promoter	TPRG1L
1	3625020	3625092	73	25	0.0948865	0.192024	-0.0971379	-97.224	ENSG00000238260	promoter	AL513320.1
1	3669635	3669713	79	11	0.655562	0.455228	0.200334	53.1926	ENSG00000227589	promoter	AL136528.1
1	3735962	3736080	119	14	0.677325	0.835919	-0.158594	-72.8151	ENSG00000276189	promoter	RF02197
1	3736290	3736389	100	10	0.643908	0.821492	-0.177583	-52.1119	ENSG00000276189	promoter	RF02197
1	3736513	3736618	106	10	0.637105	0.852654	-0.215548	-55.1934	ENSG00000227372	promoter	TP73-AS1
1	3736513	3736618	106	10	0.637105	0.852654	-0.215548	-55.1934	ENSG00000276189	promoter	RF02197
1	3858707	3858804	98	19	0.73577	0.843675	-0.107904	-81.358	ENSG00000116198	promoter	CEP104
1	4654627	4654767	141	67	0.0965774	0.223246	-0.126669	-386.139	ENSG00000196581	promoter	AJAP1
1	6034895	6035144	250	25	0.51529	0.717446	-0.202156	-129.458	ENSG00000069424	promoter	KCNAB2
1	6261186	6261313	128	38	0.13089	0.278497	-0.147606	-161.95	ENSG00000158292	promoter	GPR153
1	6459971	6460106	136	17	0.281181	0.162263	0.118918	82.9671	ENSG00000187017	promoter	ESPN
1	6497436	6497569	134	17	0.284409	0.0999104	0.184498	88.8226	ENSG00000171680	promoter	PLEKHG5
1	6507740	6507878	139	18	0.538251	0.736325	-0.198074	-88.9203	ENSG00000171680	promoter	PLEKHG5
1	6613650	6613811	162	45	0.128081	0.0620973	0.0659838	169.572	ENSG00000116273	promoter	PHF13
1	6615063	6615131	69	11	0.304488	0.0719519	0.232536	67.8696	ENSG00000162413	promoter	KLHL21
1	7771186	7771265	80	19	0.169922	0.080738	0.0891836	99.6493	ENSG00000049245	promoter	VAMP3
1	8026032	8026208	177	54	0.0707604	0.165394	-0.094634	-255.141	ENSG00000238290	promoter	AL034417.2
1	8294180	8294304	125	20	0.664334	0.805768	-0.141434	-101.05	ENSG00000251977	promoter	RNU6-991P
1	8817981	8818059	79	27	0.0598744	0.11175	-0.0518755	-101.561	ENSG00000142599	promoter	RERE
1	9292680	9292734	55	19	0.215095	0.104641	0.110454	100.807	ENSG00000171621	promoter	SPSB1
1	9350573	9350707	135	15	0.624424	0.788471	-0.164047	-75.2998	ENSG00000171621	promoter	SPSB1
1	9438194	9438331	138	17	0.499887	0.644736	-0.144848	-77.3528	ENSG00000252956	promoter	RNA5SP40
1	9588688	9588756	69	27	0.151593	0.0802307	0.0713624	137.874	ENSG00000188807	promoter	TMEM201
1	9823634	9823702	69	21	0.0520527	0.0949277	-0.042875	-79.1412	ENSG00000171603	promoter	CLSTN1
1	9824080	9824233	154	61	0.100718	0.308112	-0.207393	-419.783	ENSG00000171603	promoter	CLSTN1
1	10178689	10178890	202	26	0.858901	0.72276	0.13614	158.099	ENSG00000130939	promoter	UBE4B
1	10616519	10616648	130	17	0.782533	0.897493	-0.11496	-76.6518	ENSG00000243267	promoter	RN7SL614P
1	10638918	10639516	599	196	0.450626	0.580401	-0.129775	-1125.61	ENSG00000272078	promoter	AL139423.1
1	10638918	10639516	599	196	0.450626	0.580401	-0.129775	-1125.61	ENSG00000130940	promoter	CASZ1
1	11100186	11100405	220	24	0.624126	0.432238	0.191887	137.464	ENSG00000171824	promoter	EXOSC10
1	11691796	11691847	52	17	0.116387	0.239517	-0.12313	-67.3352	ENSG00000116670	promoter	MAD2L2
1	11850278	11850450	173	16	0.328063	0.512141	-0.184078	-79.896	ENSG00000175206	promoter	NPPA
1	11859895	11860017	123	17	0.470886	0.621333	-0.150447	-74.3998	ENSG00000120937	promoter	NPPB
1	14945264	14945457	194	14	0.225244	0.457431	-0.232187	-77.0955	ENSG00000189337	promoter	KAZN
1	15324732	15324840	109	15	0.448227	0.614103	-0.165875	-71.4158	ENSG00000142621	promoter	FHAD1
1	15826329	15826430	102	13	0.915395	0.831334	0.0840605	55.8721	ENSG00000178715	promoter	AL450998.1
1	15919436	15919524	89	10	0.806463	0.93439	-0.127927	-50.6784	ENSG00000270620	promoter	AL034555.1
1	16017690	16017785	96	12	0.151209	0.30526	-0.154051	-54.0478	ENSG00000186510	promoter	CLCNKA
1	16052240	16052358	119	15	0.631927	0.789937	-0.15801	-68.3111	ENSG00000184908	promoter	CLCNKB
1	16759496	16759577	82	19	0.235409	0.119129	0.11628	91.4646	ENSG00000186715	promoter	MST1L
1	19644148	19644243	96	26	0.101472	0.257673	-0.156201	-144.66	ENSG00000158747	promoter	NBL1
1	20486285	20486424	140	43	0.364505	0.160653	0.203851	200.752	ENSG00000162545	promoter	CAMK2N1
1	21290248	21290325	78	23	0.195586	0.0916113	0.103975	102.584	ENSG00000117298	promoter	ECE1
1	21652080	21652185	106	14	0.139444	0.322399	-0.182955	-67.2236	ENSG00000076864	promoter	RAP1GAP
1	21824578	21824631	54	11	0.862959	0.686408	0.176551	54.9047	ENSG00000142798	promoter	HSPG2
1	22142875	22143222	348	97	0.0741615	0.272042	-0.19788	-583.825	ENSG00000162552	promoter	WNT4
1	24341386	24341531	146	12	0.526264	0.752315	-0.226051	-68.196	ENSG00000158055	promoter	GRHL3
1	24931645	24932163	519	97	0.130754	0.28724	-0.156486	-728.542	ENSG00000020633	promoter	RUNX3
1	25616697	25616839	143	59	0.0921947	0.245147	-0.152952	-362.152	ENSG00000117643	promoter	MAN1C1
1	25875395	25875501	107	25	0.145266	0.0696243	0.0756422	97.6226	ENSG00000207302	promoter	RF00019
1	26111647	26111739	93	33	0.0606289	0.129926	-0.0692968	-156.044	ENSG00000175087	promoter	PDIK1L
1	27349505	27349632	128	29	0.188769	0.0837536	0.105016	130.681	ENSG00000142765	promoter	SYTL1
1	27349906	27350236	331	87	0.0821801	0.238292	-0.156112	-747.528	ENSG00000142765	promoter	SYTL1
1	27350799	27350883	85	17	0.307693	0.440005	-0.132313	-75.764	ENSG00000142765	promoter	SYTL1
1	28246913	28247096	184	31	0.0406718	0.112844	-0.0721724	-148.948	ENSG00000271398	promoter	AL353622.2
1	29123287	29123370	84	16	0.233149	0.113691	0.119458	74.9483	ENSG00000253304	promoter	TMEM200B
1	30717640	30717740	101	15	0.791576	0.65274	0.138837	79.2673	ENSG00000162510	promoter	MATN1
1	30717640	30717740	101	15	0.791576	0.65274	0.138837	79.2673	ENSG00000186056	promoter	MATN1-AS1
1	30908796	30908846	51	13	0.11932	0.249455	-0.130135	-60.9701	ENSG00000162512	promoter	SDC3
1	31535949	31536223	275	30	0.878408	0.733087	0.145321	163.171	ENSG00000284543	promoter	LINC01226
1	31764071	31764267	197	31	0.312196	0.121296	0.1909	168.258	ENSG00000121753	promoter	ADGRB2
1	32251172	32251289	118	20	0.680894	0.502744	0.17815	105.693	ENSG00000182866	promoter	LCK
1	32275033	32275283	251	32	0.526595	0.711867	-0.185273	-191.481	ENSG00000182866	promoter	LCK
1	32275496	32275592	97	19	0.171246	0.319974	-0.148729	-102.638	ENSG00000182866	promoter	LCK
1	32336699	32336796	98	15	0.207718	0.353017	-0.145299	-70.5782	ENSG00000175130	promoter	MARCKSL1
1	32901351	32901438	88	28	0.0922315	0.214284	-0.122052	-146.586	ENSG00000121900	promoter	TMEM54
1	33161541	33161602	62	11	0.270397	0.144374	0.126023	54.6726	ENSG00000279179	promoter	AL662907.2
1	36178459	36178635	177	29	0.739986	0.836719	-0.0967324	-130.845	ENSG00000116871	promoter	MAP7D1
1	37556986	37557139	154	25	0.112444	0.223892	-0.111448	-133.033	ENSG00000163879	promoter	DNALI1
1	38047832	38047889	58	11	0.139941	0.250143	-0.110202	-52.5333	ENSG00000185668	promoter	POU3F1
1	39298900	39299008	109	15	0.782275	0.895341	-0.113066	-68.7663	ENSG00000127603	promoter	MACF1
1	39408930	39409142	213	55	0.323126	0.131219	0.191906	255.267	ENSG00000127603	promoter	MACF1
1	39467088	39467183	96	14	0.579652	0.728122	-0.14847	-68.5182	ENSG00000127603	promoter	MACF1
1	39632859	39633001	143	39	0.177626	0.313403	-0.135777	-242.356	ENSG00000225903	promoter	AL035404.2
1	40373590	40373739	150	29	0.0838385	0.179407	-0.0955682	-109.959	ENSG00000084070	promoter	SMAP2
1	40818240	40818345	106	17	0.353264	0.213805	0.139458	83.4084	ENSG00000117013	promoter	KCNQ4
1	41242259	41242340	82	26	0.0922421	0.18433	-0.092088	-117.624	ENSG00000235358	promoter	AC093151.3
1	41242259	41242340	82	26	0.0922421	0.18433	-0.092088	-117.624	ENSG00000010803	promoter	SCMH1
1	41361765	41361939	175	48	0.0910506	0.248038	-0.156987	-245.937	ENSG00000204060	promoter	FOXO6
1	42334891	42335009	119	25	0.0736945	0.158254	-0.084559	-104.955	ENSG00000198815	promoter	FOXJ3
1	43270794	43270891	98	11	0.139849	0.307812	-0.167964	-58.9466	ENSG00000179178	promoter	TMEM125
1	43349076	43349312	237	45	0.114627	0.258637	-0.14401	-288.476	ENSG00000117400	promoter	MPL
1	43979369	43979421	53	22	0.267916	0.137541	0.130375	97.4171	ENSG00000117411	promoter	B4GALT2
1	44738454	44738745	292	57	0.755358	0.6038	0.151559	257.681	ENSG00000142945	promoter	KIF2C
1	44808841	44808929	89	12	0.204984	0.393863	-0.188879	-59.7039	ENSG00000222009	promoter	BTBD19
1	44813128	44813352	225	54	0.636311	0.761628	-0.125317	-283.364	ENSG00000222009	promoter	BTBD19
1	45340080	45340247	168	51	0.0802187	0.0324704	0.0477484	235.744	ENSG00000132773	promoter	TOE1
1	45340080	45340247	168	51	0.0802187	0.0324704	0.0477484	235.744	ENSG00000132781	promoter	MUTYH
1	46305433	46305526	94	21	0.927596	0.802366	0.125231	129.172	ENSG00000132128	promoter	LRRC41
1	51236600	51236650	51	15	0.135788	0.064301	0.0714869	62.8609	ENSG00000203356	promoter	LINC01562
1	53739126	53739244	119	47	0.0876825	0.238738	-0.151056	-260.669	ENSG00000174332	promoter	GLIS1
1	53946257	53946344	88	20	0.0733174	0.323562	-0.250245	-130.908	ENSG00000116212	promoter	LRRC42
1	53946257	53946344	88	20	0.0733174	0.323562	-0.250245	-130.908	ENSG00000081870	promoter	HSPB11
1	54406150	54406257	108	25	0.101705	0.257473	-0.155768	-147.265	ENSG00000157216	promoter	SSBP3
1	57424273	57424343	71	23	0.0834034	0.13506	-0.0516569	-77.7465	ENSG00000173406	promoter	DAB1
1	60867923	60868078	156	20	0.765135	0.912978	-0.147843	-129.276	ENSG00000231252	promoter	AC099792.1
1	61076032	61076176	145	18	0.54693	0.728561	-0.181631	-105.404	ENSG00000162599	promoter	NFIA
1	61742670	61742809	140	49	0.239321	0.0849195	0.154402	281.906	ENSG00000271200	promoter	AC099791.2
1	65148328	65148400	73	21	0.0629756	0.15195	-0.0889742	-90.6506	ENSG00000162433	promoter	AK4
1	66534246	66534302	57	10	0.206228	0.414195	-0.207967	-51.9045	ENSG00000118473	promoter	SGIP1
1	68051604	68051713	110	19	0.387978	0.487207	-0.0992289	-83.0346	ENSG00000228431	promoter	ARL5AP3
1	68051604	68051713	110	19	0.387978	0.487207	-0.0992289	-83.0346	ENSG00000162595	promoter	DIRAS3
1	77531929	77532036	108	25	0.878553	0.945798	-0.0672445	-107.8	ENSG00000154027	promoter	AK5
1	85201287	85201387	101	31	0.0509551	0.104766	-0.0538113	-123.087	ENSG00000097096	promoter	SYDE2
1	86157077	86157187	111	32	0.135791	0.252009	-0.116218	-171.337	ENSG00000171502	promoter	COL24A1
1	90834633	90834833	201	29	0.351473	0.228603	0.12287	140.592	ENSG00000233593	promoter	AL590094.1
1	92755613	92755782	170	15	0.425995	0.632951	-0.206956	-85.9856	ENSG00000223896	promoter	CCNJP2
1	94196248	94196330	83	12	0.813284	0.684427	0.128856	55.2916	ENSG00000137962	promoter	ARHGAP29
1	94417574	94417779	206	17	0.054051	0.152937	-0.0988863	-90.6438	ENSG00000117528	promoter	ABCD3
1	94927278	94927370	93	25	0.278601	0.105716	0.172884	132.739	ENSG00000235501	promoter	AC105942.1
1	94927278	94927370	93	25	0.278601	0.105716	0.172884	132.739	ENSG00000117519	promoter	CNN3
1	98661628	98661686	59	13	0.060282	0.130457	-0.0701753	-61.8617	ENSG00000162627	promoter	SNX7
1	98661628	98661686	59	13	0.060282	0.130457	-0.0701753	-61.8617	ENSG00000280040	promoter	AC095031.1
1	99004944	99005028	85	27	0.0662473	0.176027	-0.109779	-163.141	ENSG00000117598	promoter	PLPPR5
1	107141403	107141459	57	23	0.0663501	0.119211	-0.052861	-85.7286	ENSG00000162631	promoter	NTNG1
1	107965115	107965236	122	41	0.104106	0.0481278	0.0559783	186.58	ENSG00000134215	promoter	VAV3
1	109465551	109465671	121	16	0.844181	0.702144	0.142037	78.4894	ENSG00000143028	promoter	SYPL2
1	109483849	109483919	71	20	0.0950521	0.178601	-0.0835492	-99.7419	ENSG00000162650	promoter	ATXN7L2
1	111040688	111040770	83	20	0.685413	0.528724	0.156689	97.6015	ENSG00000252760	promoter	RNA5SP54
1	112462111	112462324	214	29	0.465994	0.641901	-0.175907	-177.445	ENSG00000283296	promoter	MIR4256
1	114002453	114002623	171	14	0.650898	0.818384	-0.167486	-71.9944	ENSG00000270780	promoter	AL591742.1
1	116909552	116909683	132	24	0.13179	0.233473	-0.101682	-108.251	ENSG00000134247	promoter	PTGFRN
1	116909552	116909683	132	24	0.13179	0.233473	-0.101682	-108.251	ENSG00000272715	promoter	AL157904.1
1	119735340	119735466	127	19	0.573295	0.708785	-0.13549	-86.2301	ENSG00000092621	promoter	PHGDH
1	121116869	121117164	296	58	0.153763	0.26382	-0.110057	-317.52	ENSG00000227193	promoter	AC244453.1
1	121116869	121117164	296	58	0.153763	0.26382	-0.110057	-317.52	ENSG00000234998	promoter	AC244453.3
1	143498396	143498676	281	73	0.142419	0.270989	-0.128569	-410.507	ENSG00000223495	promoter	AC239859.2
1	144964938	144965014	77	17	0.653511	0.78008	-0.126569	-80.2161	ENSG00000271644	promoter	AC242498.1
1	146409816	146409910	95	17	0.139445	0.243333	-0.103888	-75.9703	ENSG00000274428	promoter	RF00003
1	147599698	147599788	91	23	0.0980292	0.208977	-0.110948	-78.6725	ENSG00000116128	promoter	BCL9
1	148160688	148160788	101	24	0.463207	0.588783	-0.125576	-108.066	ENSG00000232265	promoter	AC239803.1
1	148160956	148161399	444	59	0.558553	0.743644	-0.185091	-360.163	ENSG00000232265	promoter	AC239803.1
1	148161649	148161901	253	35	0.63485	0.776449	-0.141598	-177.394	ENSG00000232265	promoter	AC239803.1
1	148162558	148162733	176	29	0.766339	0.881901	-0.115562	-148.254	ENSG00000232265	promoter	AC239803.1
1	148329581	148329782	202	31	0.384368	0.531552	-0.147183	-163.555	ENSG00000252744	promoter	RF00019
1	148889486	148889685	200	23	0.397799	0.506241	-0.108442	-87.1653	ENSG00000178104	promoter	PDE4DIP
1	150549341	150549595	255	55	0.0928471	0.281761	-0.188914	-317.327	ENSG00000143382	promoter	ADAMTSL4
1	150974482	150974673	192	58	0.374598	0.118874	0.255724	362.985	ENSG00000143418	promoter	CERS2
1	151071691	151071810	120	13	0.613789	0.769749	-0.15596	-57.7542	ENSG00000197622	promoter	CDC42SE1
1	151131929	151132081	153	28	0.369058	0.523963	-0.154904	-143.965	ENSG00000261168	promoter	AL592424.1
1	151132372	151132570	199	42	0.650537	0.774318	-0.123781	-223.761	ENSG00000261168	promoter	AL592424.1
1	151133131	151133201	71	19	0.779266	0.870255	-0.0909888	-84.5565	ENSG00000261168	promoter	AL592424.1
1	151133131	151133201	71	19	0.779266	0.870255	-0.0909888	-84.5565	ENSG00000143434	promoter	SEMA6C
1	152188973	152189123	151	19	0.30415	0.163797	0.140353	102.779	ENSG00000237975	promoter	FLG-AS1
1	153568019	153568099	81	10	0.565007	0.770827	-0.205821	-54.7508	ENSG00000196754	promoter	S100A2
1	153609180	153609413	234	16	0.188026	0.369096	-0.18107	-75.7389	ENSG00000188643	promoter	S100A16
1	154429304	154429468	165	14	0.522964	0.721247	-0.198283	-77.8278	ENSG00000160712	promoter	IL6R
1	155062803	155063120	318	51	0.173696	0.303182	-0.129486	-241.912	ENSG00000243364	promoter	EFNA4
1	155062803	155063120	318	51	0.173696	0.303182	-0.129486	-241.912	ENSG00000251246	promoter	AL691442.1
1	155125939	155126128	190	37	0.451131	0.619395	-0.168264	-221.059	ENSG00000169242	promoter	EFNA1
1	155562877	155562953	77	24	0.121658	0.306636	-0.184978	-103.595	ENSG00000116539	promoter	ASH1L
1	156642515	156642615	101	21	0.175399	0.275688	-0.10029	-93.1055	ENSG00000272068	promoter	AL365181.2
1	156744193	156744303	111	11	0.553087	0.783855	-0.230768	-71.417	ENSG00000143321	promoter	HDGF
1	156858952	156859129	178	31	0.0747267	0.173618	-0.0988915	-172.451	ENSG00000198400	promoter	NTRK1
1	156858952	156859129	178	31	0.0747267	0.173618	-0.0988915	-172.451	ENSG00000027644	promoter	INSRR
1	157045952	157046040	89	29	0.0812595	0.163763	-0.0825033	-114.488	ENSG00000132694	promoter	ARHGEF11
1	160400428	160400551	124	20	0.194028	0.0768795	0.117149	96.7193	ENSG00000162738	promoter	VANGL2
1	161198400	161198480	81	13	0.0750474	0.204033	-0.128986	-70.0442	ENSG00000158864	promoter	NDUFS2
1	161442958	161443137	180	41	0.303648	0.443413	-0.139765	-214.826	ENSG00000283317	promoter	AL831711.1
1	161471845	161472103	259	45	0.221291	0.336276	-0.114985	-223.35	ENSG00000283360	promoter	AL592295.3
1	164638109	164638230	122	11	0.464672	0.643986	-0.179314	-52.9342	ENSG00000207082	promoter	RNU6-171P
1	165895936	165896069	134	10	0.722233	0.914246	-0.192013	-59.5511	ENSG00000143179	promoter	UCK2
1	168056412	168056472	61	22	0.850027	0.757836	0.092191	109.178	ENSG00000224837	promoter	GCSHP5
1	170665617	170665837	221	22	0.456574	0.203697	0.252877	172.084	ENSG00000271811	promoter	Z97200.1
1	179229530	179229582	53	18	0.320155	0.0871026	0.233053	98.7418	ENSG00000143322	promoter	ABL2
1	184387136	184387252	117	31	0.117098	0.326128	-0.209029	-161.575	ENSG00000271387	promoter	AL445228.2
1	184387136	184387252	117	31	0.117098	0.326128	-0.209029	-161.575	ENSG00000116667	promoter	C1orf21
1	192516736	192517088	353	16	0.662711	0.422949	0.239762	79.8798	ENSG00000236069	promoter	AL136987.1
1	193186078	193186286	209	13	0.259734	0.464515	-0.204781	-73.4833	ENSG00000134371	promoter	CDC73
1	201399230	201399323	94	19	0.255262	0.149417	0.105845	93.2226	ENSG00000159166	promoter	LAD1
1	201399230	201399323	94	19	0.255262	0.149417	0.105845	93.2226	ENSG00000282221	promoter	AC119427.1
1	201739477	201740301	825	114	0.113264	0.289253	-0.175989	-750.569	ENSG00000235121	promoter	AL645504.1
1	201739477	201740301	825	114	0.113264	0.289253	-0.175989	-750.569	ENSG00000134369	promoter	NAV1
1	202214012	202214159	148	23	0.0846876	0.177925	-0.093237	-100.599	ENSG00000133067	promoter	LGR6
1	205356780	205356950	171	19	0.392954	0.634264	-0.24131	-125.126	ENSG00000162873	promoter	KLHDC8A
1	205456904	205457071	168	63	0.0680365	0.164624	-0.0965877	-325.161	ENSG00000186007	promoter	LEMD1
1	206516658	206516756	99	13	0.969133	0.888323	0.0808099	60.5833	ENSG00000266094	promoter	RASSF5
1	211416691	211416923	233	53	0.115802	0.198165	-0.0823631	-248.043	ENSG00000236809	promoter	SNX25P1
1	212432955	212433036	82	25	0.12174	0.0460646	0.0756759	150.261	ENSG00000117691	promoter	NENF
1	212699829	212699926	98	32	0.158189	0.3599	-0.20171	-167.087	ENSG00000123685	promoter	BATF3
1	217139699	217139787	89	40	0.296911	0.205436	0.0914757	195.818	ENSG00000196482	promoter	ESRRG
1	220876589	220877776	1188	148	0.366855	0.222729	0.144126	783.13	ENSG00000136630	promoter	HLX
1	220878428	220878566	139	11	0.307936	0.171048	0.136887	51.3326	ENSG00000136630	promoter	HLX
1	220880859	220881755	897	95	0.347425	0.143251	0.204174	738.765	ENSG00000136630	promoter	HLX
1	220880859	220881755	897	95	0.347425	0.143251	0.204174	738.765	ENSG00000257551	promoter	HLX-AS1
1	222830369	222830601	233	21	0.661641	0.843637	-0.181996	-166.318	ENSG00000228106	promoter	AL392172.1
1	223364270	223364461	192	52	0.272976	0.121299	0.151676	238.753	ENSG00000143502	promoter	SUSD4
1	225652952	225653130	179	54	0.082052	0.390897	-0.308845	-403.479	ENSG00000154380	promoter	ENAH
1	225700252	225700522	271	16	0.537354	0.744084	-0.206729	-76.3812	ENSG00000227496	promoter	AC099066.2
1	225777154	225777235	82	15	0.47518	0.323445	0.151735	65.6754	ENSG00000143742	promoter	SRP9
1	228006906	228007022	117	39	0.242701	0.0957224	0.146979	218.844	ENSG00000154342	promoter	WNT3A
1	228148689	228148779	91	11	0.574841	0.386407	0.188434	50.0986	ENSG00000198835	promoter	GJC2
1	228174447	228174591	145	25	0.457285	0.599333	-0.142048	-128.266	ENSG00000181873	promoter	IBA57
1	228557915	228558359	445	63	0.66368	0.824949	-0.161269	-414.352	ENSG00000251823	promoter	RNA5SP162
1	228620720	228620900	181	42	0.462625	0.280832	0.181793	217.51	ENSG00000199396	promoter	RNA5S5
1	228622079	228622308	230	46	0.752097	0.570213	0.181884	326.47	ENSG00000200624	promoter	RNA5S6
1	228626451	228626789	339	59	0.815677	0.640979	0.174699	348.361	ENSG00000200343	promoter	RNA5S8
1	228628182	228628444	263	33	0.886532	0.751076	0.135456	184.975	ENSG00000201321	promoter	RNA5S9
1	228635136	228635389	254	51	0.455049	0.292368	0.162681	285.016	ENSG00000199270	promoter	RNA5S12
1	228635542	228635739	198	45	0.382873	0.541855	-0.158982	-246.456	ENSG00000199270	promoter	RNA5S12
1	228636146	228636558	413	84	0.424655	0.149133	0.275521	688.059	ENSG00000199270	promoter	RNA5S12
1	229271389	229271447	59	25	0.0670956	0.116993	-0.0498979	-96.9478	ENSG00000177788	promoter	AL162595.1
1	231422211	231422423	213	48	0.0971677	0.282784	-0.185616	-273.588	ENSG00000135766	promoter	EGLN1
1	234531714	234531804	91	17	0.178754	0.297213	-0.118459	-72.9004	ENSG00000231768	promoter	LINC01354
1	235075211	235075331	121	15	0.18805	0.327429	-0.139379	-70.5858	ENSG00000280587	promoter	LINC01348
1	236753834	236754026	193	18	0.588486	0.773971	-0.185485	-91.835	ENSG00000077522	promoter	ACTN2
1	240652929	240653038	110	12	0.586076	0.767478	-0.181402	-56.8841	ENSG00000251750	promoter	RNU5F-8P
1	240652929	240653038	110	12	0.586076	0.767478	-0.181402	-56.8841	ENSG00000234872	promoter	AL358176.5
1	242524747	242524838	92	18	0.106115	0.266726	-0.160611	-87.1787	ENSG00000180287	promoter	PLD5
1	244048265	244048345	81	21	0.0790002	0.149322	-0.0703214	-79.4983	ENSG00000179456	promoter	ZBTB18
1	244863239	244863338	100	17	0.116348	0.362259	-0.245912	-83.3538	ENSG00000153187	promoter	HNRNPU
1	244863239	244863338	100	17	0.116348	0.362259	-0.245912	-83.3538	ENSG00000273175	promoter	BX323046.1
1	244970231	244970282	52	20	0.265375	0.0963057	0.169069	115.72	ENSG00000203666	promoter	EFCAB2
1	246931417	246931533	117	51	0.0762397	0.14716	-0.0709207	-228.735	ENSG00000153207	promoter	AHCTF1
1	247518268	247518552	285	72	0.244202	0.35908	-0.114878	-370.366	ENSG00000169224	promoter	GCSAML
1	247842584	247842689	106	14	0.610565	0.823802	-0.213237	-88.454	ENSG00000197591	promoter	OR11L1
1	248691966	248692168	203	55	0.478084	0.653447	-0.175363	-390.379	ENSG00000229703	promoter	CR589904.1
1	248746682	248746805	124	23	0.894116	0.778631	0.115484	131.908	ENSG00000259823	promoter	LYPD8
10	135230	135500	271	50	0.0725473	0.266869	-0.194322	-295.015	ENSG00000015171	promoter	ZMYND11
10	819429	819556	128	14	0.645386	0.818256	-0.17287	-73.6189	ENSG00000107929	promoter	LARP4B
10	1159632	1159870	239	55	0.919658	0.833858	0.0857998	310.925	ENSG00000229205	promoter	LINC00200
10	1201733	1201921	189	19	0.678109	0.819655	-0.141546	-90.063	ENSG00000185736	promoter	ADARB2
10	2166048	2166146	99	10	0.735869	0.529506	0.206364	52.2008	ENSG00000227912	promoter	AL441943.2
10	2501319	2501888	570	117	0.522263	0.338558	0.183705	859.277	ENSG00000235281	promoter	AL713851.1
10	2935765	2935944	180	27	0.676374	0.816723	-0.140349	-141.233	ENSG00000231743	promoter	AC026396.1
10	3069066	3069121	56	21	0.0597281	0.106937	-0.0472087	-86.7294	ENSG00000067057	promoter	PFKP
10	3069359	3069415	57	15	0.272718	0.406168	-0.13345	-67.9538	ENSG00000067057	promoter	PFKP
10	3111671	3111790	120	15	0.454075	0.631814	-0.17774	-67.1442	ENSG00000067057	promoter	PFKP
10	4024709	4024821	113	11	0.876282	0.962282	-0.0859997	-51.4193	ENSG00000227101	promoter	AC025822.1
10	6163602	6163678	77	15	0.0981502	0.228027	-0.129877	-73.8032	ENSG00000170525	promoter	PFKFB3
10	6580182	6580343	162	33	0.0847537	0.197203	-0.112449	-148.238	ENSG00000237943	promoter	PRKCQ-AS1
10	6580182	6580343	162	33	0.0847537	0.197203	-0.112449	-148.238	ENSG00000065675	promoter	PRKCQ
10	8052296	8052688	393	55	0.277876	0.128445	0.149431	384.072	ENSG00000107485	promoter	GATA3
10	8052296	8052688	393	55	0.277876	0.128445	0.149431	384.072	ENSG00000197308	promoter	GATA3-AS1
10	10798572	10798722	151	22	0.326967	0.461551	-0.134584	-103.064	ENSG00000048740	promoter	CELF2
10	13529062	13529146	85	25	0.124646	0.231729	-0.107083	-102.831	ENSG00000165626	promoter	BEND7
10	14009565	14009696	132	18	0.409198	0.227729	0.181469	102.504	ENSG00000151474	promoter	FRMD4A
10	21174263	21174353	91	23	0.0913214	0.215248	-0.123926	-90.5514	ENSG00000231920	promoter	NEBL-AS1
10	21174263	21174353	91	23	0.0913214	0.215248	-0.123926	-90.5514	ENSG00000078114	promoter	NEBL
10	21499128	21499273	146	12	0.865903	0.968289	-0.102386	-60.925	ENSG00000204682	promoter	CASC10
10	23344009	23344096	88	27	0.0899437	0.174595	-0.0846514	-114.255	ENSG00000179133	promoter	C10orf67
10	23345212	23345315	104	16	0.560104	0.74959	-0.189486	-92.3111	ENSG00000179133	promoter	C10orf67
10	24953808	24953910	103	12	0.641369	0.809229	-0.16786	-62.9778	ENSG00000099256	promoter	PRTFDC1
10	28533840	28533972	133	37	0.109822	0.0510273	0.0587949	179.301	ENSG00000095787	promoter	WAC
10	28533840	28533972	133	37	0.109822	0.0510273	0.0587949	179.301	ENSG00000254635	promoter	WAC-AS1
10	30368285	30368395	111	17	0.420482	0.60287	-0.182389	-119.168	ENSG00000239625	promoter	RN7SL241P
10	38356153	38356235	83	13	0.188099	0.102555	0.0855433	58.1792	ENSG00000099251	promoter	HSD17B7P2
10	43203634	43203804	171	15	0.457313	0.602767	-0.145453	-54.1909	ENSG00000198915	promoter	RASGEF1A
10	44386153	44386234	82	13	0.800349	0.661319	0.139029	67.1573	ENSG00000107562	promoter	CXCL12
10	45463428	45463521	94	15	0.793835	0.896009	-0.102174	-69.4083	ENSG00000165406	promoter	2025-03-08
10	46740063	46740242	180	19	0.422971	0.571086	-0.148115	-76.9889	ENSG00000285662	promoter	AL731733.1
10	47706064	47706245	182	50	0.0609532	0.182989	-0.122036	-288.681	ENSG00000226964	promoter	RHEBP2
10	47763414	47763749	336	64	0.299924	0.484696	-0.184773	-429.896	ENSG00000277758	promoter	FO681492.1
10	48306836	48306917	82	25	0.0559647	0.138857	-0.0828925	-129.446	ENSG00000107643	promoter	MAPK8
10	48466630	48466791	162	58	0.26881	0.464598	-0.195788	-366.535	ENSG00000128805	promoter	ARHGAP22
10	49115375	49115545	171	63	0.0802552	0.313373	-0.233118	-519.899	ENSG00000165633	promoter	VSTM4
10	64037401	64037491	91	8	0.359311	0.627759	-0.268449	-50.5765	ENSG00000226426	promoter	AC012558.1
10	65053658	65053810	153	13	0.941923	0.742562	0.199362	71.1199	ENSG00000270754	promoter	NEK4P3
10	65270723	65270822	100	12	0.536699	0.818508	-0.281808	-96.385	ENSG00000235356	promoter	AL592466.1
10	68827430	68827728	299	90	0.0830327	0.173874	-0.0908413	-368.832	ENSG00000165730	promoter	STOX1
10	69494581	69494698	118	12	0.624518	0.794325	-0.169807	-62.0485	ENSG00000099282	promoter	TSPAN15
10	71219321	71219437	117	10	0.599044	0.795655	-0.196612	-50.1515	ENSG00000237512	promoter	UNC5B-AS1
10	75399493	75399598	106	25	0.342637	0.482323	-0.139686	-124.865	ENSG00000237149	promoter	ZNF503-AS2
10	75401403	75401558	156	45	0.180521	0.0724927	0.108028	218.459	ENSG00000237149	promoter	ZNF503-AS2
10	75401403	75401558	156	45	0.180521	0.0724927	0.108028	218.459	ENSG00000270087	promoter	ZNF503
10	75408062	75408385	324	80	0.146347	0.0724137	0.0739336	377.571	ENSG00000272692	promoter	AC010997.3
10	79446809	79446907	99	11	0.124685	0.237255	-0.11257	-51.4679	ENSG00000165424	promoter	ZCCHC24
10	84241485	84241564	80	10	0.855527	0.637197	0.21833	51.4852	ENSG00000148602	promoter	LRIT1
10	86632228	86632363	136	29	0.0584133	0.129278	-0.0708642	-130.607	ENSG00000230507	promoter	RPL7AP8
10	86971092	86971282	191	36	0.168436	0.057279	0.111158	181.167	ENSG00000272734	promoter	ADIRF-AS1
10	86971092	86971282	191	36	0.168436	0.057279	0.111158	181.167	ENSG00000173269	promoter	MMRN2
10	86971092	86971282	191	36	0.168436	0.057279	0.111158	181.167	ENSG00000273413	promoter	AL136982.7
10	87094989	87095075	87	37	0.0926407	0.1944	-0.101759	-186.422	ENSG00000122376	promoter	SHLD2
10	87094989	87095075	87	37	0.0926407	0.1944	-0.101759	-186.422	ENSG00000148672	promoter	GLUD1
10	87390847	87390919	73	13	0.724294	0.948656	-0.224362	-56.4732	ENSG00000236417	promoter	CTSLP1
10	87660023	87660081	59	15	0.12323	0.0603179	0.062912	57.3917	ENSG00000198682	promoter	PAPSS2
10	87660023	87660081	59	15	0.12323	0.0603179	0.062912	57.3917	ENSG00000196566	promoter	AL138767.1
10	93061213	93061390	178	23	0.366367	0.522125	-0.155758	-102.517	ENSG00000187553	promoter	CYP26C1
10	93061213	93061390	178	23	0.366367	0.522125	-0.155758	-102.517	ENSG00000226425	promoter	AL358613.1
10	95415616	95415794	179	25	0.226836	0.377741	-0.150905	-140.091	ENSG00000095637	promoter	SORBS1
10	95907141	95907307	167	24	0.0969799	0.0343186	0.0626613	113.729	ENSG00000188649	promoter	CC2D2B
10	97366454	97366590	137	15	0.937312	0.807222	0.13009	87.2596	ENSG00000052749	promoter	RRP12
10	97426013	97426071	59	21	0.145369	0.0720808	0.0732886	108.345	ENSG00000171314	promoter	PGAM1
10	97426013	97426071	59	21	0.145369	0.0720808	0.0732886	108.345	ENSG00000052749	promoter	RRP12
10	97499907	97500001	95	17	0.0363513	0.102532	-0.0661811	-74.3851	ENSG00000155229	promoter	MMS19
10	99236682	99236831	150	22	0.239817	0.0984192	0.141398	129.414	ENSG00000172987	promoter	HPSE2
10	99236977	99237188	212	20	0.428206	0.252758	0.175448	109.668	ENSG00000172987	promoter	HPSE2
10	99429088	99429347	260	35	0.681376	0.826913	-0.145536	-196.405	ENSG00000224934	promoter	AL391684.1
10	99527474	99528230	757	108	0.144626	0.282068	-0.137442	-652.914	ENSG00000257582	promoter	LINC01475
10	100745414	100745511	98	16	0.0836211	0.32577	-0.242149	-76.0136	ENSG00000075891	promoter	PAX2
10	101775811	101776134	324	108	0.0944542	0.256712	-0.162258	-561.966	ENSG00000107831	promoter	FGF8
10	102409204	102409370	167	54	0.125539	0.284525	-0.158986	-250.164	ENSG00000059915	promoter	PSD
10	103442274	103442420	147	16	0.48235	0.638634	-0.156285	-71.4752	ENSG00000148843	promoter	PDCD11
10	103555196	103555339	144	28	0.10549	0.270932	-0.165443	-138.133	ENSG00000107954	promoter	NEURL1
10	103855482	103855570	89	25	0.141416	0.309535	-0.168119	-116.379	ENSG00000107957	promoter	SH3PXD2A
10	110007702	110007826	125	25	0.0632486	0.127668	-0.0644194	-94.0013	ENSG00000148700	promoter	ADD3
10	110007702	110007826	125	25	0.0632486	0.127668	-0.0644194	-94.0013	ENSG00000203876	promoter	ADD3-AS1
10	112299439	112299597	159	21	0.686586	0.825307	-0.138721	-103.811	ENSG00000276857	promoter	MIR6715A
10	112953001	112953115	115	14	0.103256	0.240213	-0.136957	-67.602	ENSG00000233547	promoter	AL158212.2
10	113125839	113126102	264	16	0.686977	0.905442	-0.218465	-101.48	ENSG00000148737	promoter	TCF7L2
10	113130914	113131066	153	20	0.786068	0.912304	-0.126235	-107.158	ENSG00000148737	promoter	TCF7L2
10	113132883	113133007	125	14	0.513214	0.745253	-0.232039	-82.6185	ENSG00000148737	promoter	TCF7L2
10	114043462	114043670	209	35	0.0931224	0.364952	-0.27183	-192.426	ENSG00000043591	promoter	ADRB1
10	114768093	114768272	180	55	0.0742324	0.168936	-0.0947034	-268.57	ENSG00000228484	promoter	AL137025.1
10	117545438	117545585	148	40	0.175169	0.0815285	0.0936402	212.01	ENSG00000229847	promoter	EMX2OS
10	117545759	117545920	162	24	0.368896	0.23583	0.133067	118.921	ENSG00000229847	promoter	EMX2OS
10	117546568	117546747	180	31	0.346146	0.232586	0.113561	150.578	ENSG00000229847	promoter	EMX2OS
10	118755770	118755957	188	28	0.320883	0.190588	0.130295	154.184	ENSG00000151893	promoter	CACUL1
10	119029596	119029751	156	38	0.326508	0.145111	0.181396	193.506	ENSG00000188613	promoter	NANOS1
10	119336820	119336966	147	15	0.756571	0.875816	-0.119245	-71.4159	ENSG00000236426	promoter	AL583824.1
10	119651128	119651263	136	49	0.0671318	0.125487	-0.0583552	-185.051	ENSG00000151929	promoter	BAG3
10	119818780	119818890	111	29	0.602339	0.699666	-0.0973269	-124.595	ENSG00000198825	promoter	INPP5F
10	119818780	119818890	111	29	0.602339	0.699666	-0.0973269	-124.595	ENSG00000282413	promoter	AL133461.1
10	122154944	122155284	341	24	0.22342	0.400632	-0.177212	-119.536	ENSG00000285973	promoter	AC063960.2
10	122192277	122192376	100	14	0.610097	0.767562	-0.157465	-66.0049	ENSG00000138162	promoter	TACC2
10	122818513	122818813	301	54	0.379386	0.235143	0.144243	290.56	ENSG00000176584	promoter	DMBT1P1
10	124611921	124612003	83	10	0.643604	0.831477	-0.187872	-52.5161	ENSG00000107902	promoter	LHPP
10	124917043	124917156	114	33	0.102505	0.266875	-0.16437	-162.516	ENSG00000249456	promoter	AL731577.2
10	125161234	125161339	106	31	0.0640456	0.138218	-0.0741722	-123.197	ENSG00000175029	promoter	CTBP2
10	125161234	125161339	106	31	0.0640456	0.138218	-0.0741722	-123.197	ENSG00000282787	promoter	AL157888.1
10	125896024	125896250	227	68	0.36636	0.469853	-0.103492	-307.009	ENSG00000203780	promoter	FANK1
10	126388592	126388755	164	47	0.0960659	0.185984	-0.0899177	-246.968	ENSG00000148848	promoter	ADAM12
10	127738362	127739186	825	115	0.247788	0.481686	-0.233899	-859.341	ENSG00000279725	promoter	AL391005.1
10	129965331	129965440	110	27	0.166581	0.0910591	0.0755217	117.618	ENSG00000108001	promoter	EBF3
10	131311786	131311867	82	18	0.306739	0.112019	0.19472	101.914	ENSG00000176769	promoter	TCERG1L
10	131891503	131891576	74	13	0.500261	0.644773	-0.144512	-56.3775	ENSG00000283095	promoter	FP565171.1
10	131937998	131938171	174	28	0.749982	0.876466	-0.126484	-158.062	ENSG00000175470	promoter	PPP2R2D
10	132307849	132307992	144	43	0.0835267	0.212867	-0.12934	-214.912	ENSG00000165752	promoter	STK32C
10	132396880	132397241	362	126	0.0764523	0.23396	-0.157508	-704.741	ENSG00000171813	promoter	PWWP2B
10	132606291	132606384	94	15	0.72447	0.8212	-0.0967305	-62.6426	ENSG00000068383	promoter	INPP5A
10	132606646	132606948	303	39	0.283287	0.44391	-0.160622	-222.533	ENSG00000068383	promoter	INPP5A
10	132964844	132964981	138	30	0.706937	0.561577	0.145359	161.334	ENSG00000240707	promoter	LINC01168
10	133379232	133379402	171	48	0.0851137	0.243454	-0.15834	-235.106	ENSG00000148832	promoter	PAOX
10	133528929	133529117	189	28	0.316493	0.0894287	0.227065	213.876	ENSG00000278518	promoter	AL161645.1
10	133568836	133568956	121	11	0.277013	0.5249	-0.247887	-64.5995	ENSG00000171772	promoter	SYCE1
11	236385	236483	99	20	0.186989	0.0859537	0.101035	85.9671	ENSG00000185627	promoter	PSMD13
11	236385	236483	99	20	0.186989	0.0859537	0.101035	85.9671	ENSG00000142082	promoter	SIRT3
11	325364	325539	176	17	0.487588	0.629754	-0.142166	-71.8558	ENSG00000255328	promoter	AC136475.5
11	394817	394955	139	24	0.675704	0.853217	-0.177514	-146.098	ENSG00000184363	promoter	PKP3
11	402701	403023	323	39	0.804522	0.265124	0.539398	351.081	ENSG00000184363	promoter	PKP3
11	504874	504968	95	18	0.0638586	0.145416	-0.0815572	-83.6108	ENSG00000023191	promoter	RNH1
11	555438	555595	158	41	0.201115	0.0891882	0.111927	171.104	ENSG00000254815	promoter	AP006284.1
11	614761	614899	139	39	0.643512	0.757492	-0.113981	-182.001	ENSG00000185507	promoter	IRF7
11	824631	824794	164	37	0.704865	0.828528	-0.123663	-183.602	ENSG00000177685	promoter	CRACR2B
11	824631	824794	164	37	0.704865	0.828528	-0.123663	-183.602	ENSG00000255108	promoter	AP006621.1
11	849051	849203	153	24	0.37214	0.53792	-0.16578	-114.684	ENSG00000214063	promoter	TSPAN4
11	849801	850049	249	89	0.37968	0.206275	0.173406	589.304	ENSG00000214063	promoter	TSPAN4
11	1073564	1073642	79	12	0.470444	0.266672	0.203772	60.5424	ENSG00000198788	promoter	MUC2
11	1390093	1390189	97	46	0.0904817	0.195563	-0.105081	-215.119	ENSG00000174672	promoter	BRSK2
11	1449054	1449157	104	27	0.739797	0.582681	0.157116	142.962	ENSG00000174672	promoter	BRSK2
11	1805662	1805743	82	15	0.768826	0.870442	-0.101616	-67.116	ENSG00000230080	promoter	AC139143.1
11	1869668	1869847	180	22	0.594199	0.757661	-0.163461	-102.573	ENSG00000130592	promoter	LSP1
11	1871230	1871326	97	19	0.232162	0.34171	-0.109548	-76.7061	ENSG00000130592	promoter	LSP1
11	1875558	1875636	79	12	0.62309	0.831158	-0.208068	-56.9759	ENSG00000130592	promoter	LSP1
11	1878236	1878381	146	17	0.620123	0.850178	-0.230056	-97.7429	ENSG00000284594	promoter	MIR7847
11	1927687	1927958	272	39	0.473041	0.692686	-0.219645	-268.501	ENSG00000130595	promoter	TNNT3
11	2138119	2138289	171	41	0.44016	0.109277	0.330884	271.143	ENSG00000167244	promoter	IGF2
11	2399738	2399839	102	14	0.103113	0.247673	-0.144559	-67.0637	ENSG00000184281	promoter	TSSC4
11	2444982	2445096	115	34	0.311613	0.142346	0.169267	139.894	ENSG00000053918	promoter	KCNQ1
11	2699968	2700095	128	35	0.364694	0.494919	-0.130225	-176.903	ENSG00000269821	promoter	KCNQ1OT1
11	2700722	2700890	169	44	0.410625	0.599338	-0.188712	-274.032	ENSG00000269821	promoter	KCNQ1OT1
11	2869139	2869260	122	21	0.197687	0.331777	-0.13409	-110.268	ENSG00000237941	promoter	KCNQ1DN
11	3225120	3225256	137	15	0.688953	0.83747	-0.148517	-78.0324	ENSG00000224513	promoter	AC109309.1
11	5938661	5938870	210	40	0.648379	0.835117	-0.186738	-283.838	ENSG00000184478	promoter	OR56A3
11	5938661	5938870	210	40	0.648379	0.835117	-0.186738	-283.838	ENSG00000132256	promoter	TRIM5
11	6474022	6474093	72	12	0.0749507	0.266145	-0.191195	-64.7923	ENSG00000110171	promoter	TRIM3
11	7088903	7089141	239	63	0.619493	0.48972	0.129773	355.266	ENSG00000170748	promoter	RBMXL2
11	8810651	8810768	118	29	0.125405	0.23352	-0.108115	-143.409	ENSG00000166444	promoter	ST5
11	10293987	10294266	280	71	0.0760382	0.225133	-0.149095	-325.261	ENSG00000133812	promoter	SBF2
11	10693628	10693766	139	18	0.266699	0.456712	-0.190013	-95.0699	ENSG00000072952	promoter	MRVI1
11	11969928	11970144	217	22	0.317211	0.482742	-0.165531	-111.617	ENSG00000050165	promoter	DKK3
11	12675186	12675240	55	17	0.0764373	0.144099	-0.0676614	-72.4594	ENSG00000187079	promoter	TEAD1
11	16611073	16611178	106	21	0.552957	0.403228	0.149729	104.313	ENSG00000110696	promoter	C11orf58
11	16611671	16611869	199	18	0.383371	0.210864	0.172507	94.7472	ENSG00000110696	promoter	C11orf58
11	17015651	17015809	159	23	0.732809	0.853505	-0.120696	-108.319	ENSG00000166689	promoter	PLEKHA7
11	17389007	17389064	58	16	0.234566	0.112597	0.121969	73.0565	ENSG00000187486	promoter	KCNJ11
11	30586404	30586502	99	31	0.0614511	0.121863	-0.0604117	-112.214	ENSG00000066382	promoter	MPPED2
11	32427821	32429310	1490	168	0.518771	0.235333	0.283438	1542.64	ENSG00000184937	promoter	WT1
11	32430878	32431801	924	107	0.436511	0.230598	0.205913	760.072	ENSG00000184937	promoter	WT1
11	32435046	32435114	69	21	0.0589456	0.11904	-0.0600942	-86.3449	ENSG00000183242	promoter	WT1-AS
11	32435046	32435114	69	21	0.0589456	0.11904	-0.0600942	-86.3449	ENSG00000278822	promoter	RF02203
11	32435046	32435114	69	21	0.0589456	0.11904	-0.0600942	-86.3449	ENSG00000273677	promoter	RF02204
11	32435046	32435114	69	21	0.0589456	0.11904	-0.0600942	-86.3449	ENSG00000278045	promoter	RF02205
11	32437026	32437544	519	52	0.307235	0.159556	0.14768	298.683	ENSG00000183242	promoter	WT1-AS
11	32437026	32437544	519	52	0.307235	0.159556	0.14768	298.683	ENSG00000184937	promoter	WT1
11	32437026	32437544	519	52	0.307235	0.159556	0.14768	298.683	ENSG00000276530	promoter	RF02208
11	32437903	32438989	1087	103	0.341416	0.134104	0.207312	761.417	ENSG00000183242	promoter	WT1-AS
11	32437903	32438989	1087	103	0.341416	0.134104	0.207312	761.417	ENSG00000276530	promoter	RF02208
11	32437903	32438989	1087	103	0.341416	0.134104	0.207312	761.417	ENSG00000273908	promoter	RF02209
11	32437903	32438989	1087	103	0.341416	0.134104	0.207312	761.417	ENSG00000277119	promoter	RF02210
11	32439363	32439442	80	13	0.310946	0.193614	0.117331	53.8618	ENSG00000273908	promoter	RF02209
11	32439363	32439442	80	13	0.310946	0.193614	0.117331	53.8618	ENSG00000277119	promoter	RF02210
11	32439590	32439785	196	30	0.396397	0.203257	0.193141	204.761	ENSG00000273908	promoter	RF02209
11	32439590	32439785	196	30	0.396397	0.203257	0.193141	204.761	ENSG00000277119	promoter	RF02210
11	32892837	32892958	122	48	0.33089	0.133365	0.197525	241.43	ENSG00000060749	promoter	QSER1
11	35420528	35420689	162	28	0.433347	0.194727	0.23862	252.272	ENSG00000110436	promoter	SLC1A2
11	36362091	36362274	184	14	0.147393	0.311682	-0.164289	-70.6525	ENSG00000135362	promoter	PRR5L
11	41659871	41660006	136	14	0.664201	0.826519	-0.162318	-68.7657	ENSG00000255563	promoter	AC021006.3
11	44972989	44973262	274	27	0.436469	0.70529	-0.268821	-221.301	ENSG00000254654	promoter	AC068858.1
11	45921904	45922112	209	35	0.276033	0.457882	-0.18185	-198.751	ENSG00000165905	promoter	LARGE2
11	46347509	46347849	341	123	0.122495	0.252106	-0.129611	-707.076	ENSG00000149091	promoter	DGKZ
11	46381314	46381523	210	64	0.142863	0.414691	-0.271827	-391.768	ENSG00000110492	promoter	MDK
11	47409723	47409889	167	20	0.385329	0.588079	-0.20275	-105.837	ENSG00000165915	promoter	SLC39A13
11	47409723	47409889	167	20	0.385329	0.588079	-0.20275	-105.837	ENSG00000255197	promoter	AC090559.1
11	49434490	49434659	170	57	0.908625	0.8372	0.0714248	301.537	ENSG00000226268	promoter	AC135977.1
11	57180591	57180753	163	22	0.336127	0.559336	-0.223209	-128.913	ENSG00000183908	promoter	LRRC55
11	60647226	60647446	221	41	0.607322	0.756589	-0.149267	-221.777	ENSG00000181995	promoter	LINC00301
11	60971773	60971840	68	12	0.888776	0.771144	0.117632	54.8607	ENSG00000013725	promoter	CD6
11	61580861	61581244	384	127	0.078825	0.194149	-0.115324	-680.619	ENSG00000011347	promoter	SYT7
11	62577745	62577883	139	15	0.817654	0.687978	0.129676	68.0487	ENSG00000255508	promoter	AP002990.1
11	62577745	62577883	139	15	0.817654	0.687978	0.129676	68.0487	ENSG00000149016	promoter	TUT1
11	62602515	62602771	257	72	0.0688039	0.153778	-0.0849739	-352.215	ENSG00000149480	promoter	MTA2
11	63768624	63768700	77	35	0.107818	0.184869	-0.0770505	-132.611	ENSG00000188070	promoter	C11orf95
11	64241331	64241401	71	19	0.0884154	0.234861	-0.146445	-93.1246	ENSG00000173486	promoter	FKBP2
11	64246749	64246874	126	31	0.11887	0.320018	-0.201148	-174.672	ENSG00000256940	promoter	AP001453.2
11	64246749	64246874	126	31	0.11887	0.320018	-0.201148	-174.672	ENSG00000173457	promoter	PPP1R14B
11	64292249	64292328	80	17	0.142961	0.074974	0.0679866	62.3542	ENSG00000182450	promoter	KCNK4
11	64300292	64300397	106	19	0.0852711	0.21055	-0.125279	-91.1484	ENSG00000219435	promoter	CATSPERZ
11	64314244	64314359	116	22	0.683659	0.868869	-0.18521	-144.244	ENSG00000173153	promoter	ESRRA
11	64637875	64637987	113	13	0.459044	0.311051	0.147992	56.1814	ENSG00000110076	promoter	NRXN2
11	64778075	64778273	199	63	0.142685	0.315034	-0.172349	-288.818	ENSG00000269038	promoter	AP001462.1
11	64778075	64778273	199	63	0.142685	0.315034	-0.172349	-288.818	ENSG00000168066	promoter	SF1
11	65084309	65084395	87	17	0.123248	0.0522179	0.0710298	62.7178	ENSG00000162300	promoter	ZFPL1
11	65084309	65084395	87	17	0.123248	0.0522179	0.0710298	62.7178	ENSG00000146670	promoter	CDCA5
11	65574393	65574496	104	19	0.0968273	0.255171	-0.158344	-86.3835	ENSG00000173442	promoter	EHBP1L1
11	65593634	65593746	113	11	0.539055	0.710549	-0.171494	-50.8344	ENSG00000173338	promoter	KCNK7
11	65607076	65607455	380	79	0.170903	0.338846	-0.167943	-654.921	ENSG00000173327	promoter	MAP3K11
11	66267281	66267383	103	21	0.0566386	0.149355	-0.0927167	-114.374	ENSG00000254855	promoter	AP001107.8
11	66267281	66267383	103	21	0.0566386	0.149355	-0.0927167	-114.374	ENSG00000174903	promoter	RAB1B
11	66278327	66278476	150	47	0.147837	0.319003	-0.171166	-210.433	ENSG00000174871	promoter	CNIH2
11	66278327	66278476	150	47	0.147837	0.319003	-0.171166	-210.433	ENSG00000254452	promoter	AP001107.2
11	66280601	66280725	125	13	0.641398	0.781811	-0.140413	-58.4829	ENSG00000174871	promoter	CNIH2
11	66336082	66336133	52	17	0.103478	0.0589079	0.0445705	59.4643	ENSG00000174791	promoter	RIN1
11	66347732	66347785	54	14	0.111673	0.233852	-0.12218	-76.9529	ENSG00000255468	promoter	AP001107.9
11	66347732	66347785	54	14	0.111673	0.233852	-0.12218	-76.9529	ENSG00000174684	promoter	B4GAT1
11	66420000	66420080	81	20	0.0944845	0.219873	-0.125389	-101.201	ENSG00000174576	promoter	NPAS4
11	66466931	66466987	57	19	0.113468	0.257748	-0.14428	-100.902	ENSG00000174516	promoter	PELI3
11	66466931	66466987	57	19	0.113468	0.257748	-0.14428	-100.902	ENSG00000174547	promoter	MRPL11
11	67303736	67303801	66	15	0.0592948	0.12751	-0.0682157	-70.0733	ENSG00000172830	promoter	SSH3
11	67372450	67372573	124	24	0.127298	0.376576	-0.249278	-114.858	ENSG00000275484	promoter	AP003419.3
11	67452194	67452289	96	13	0.723684	0.609619	0.114065	54.3525	ENSG00000175544	promoter	CABP4
11	67616017	67616359	343	53	0.240374	0.443703	-0.203329	-289.61	ENSG00000231793	promoter	DOC2GP
11	68017368	68017494	127	9	0.579728	0.788461	-0.208733	-53.4817	ENSG00000006534	promoter	ALDH3B1
11	68033682	68033757	76	11	0.632761	0.771973	-0.139212	-51.9912	ENSG00000110717	promoter	NDUFS8
11	68033682	68033757	76	11	0.632761	0.771973	-0.139212	-51.9912	ENSG00000284435	promoter	MIR4691
11	68043359	68043479	121	14	0.905804	0.757364	0.14844	68.9632	ENSG00000275022	promoter	MIR6753
11	68043359	68043479	121	14	0.905804	0.757364	0.14844	68.9632	ENSG00000110719	promoter	TCIRG1
11	68436912	68437287	376	47	0.691875	0.871488	-0.179613	-308.548	ENSG00000162337	promoter	LRP5
11	68437811	68437930	120	25	0.447692	0.616034	-0.168342	-125.345	ENSG00000162337	promoter	LRP5
11	69642902	69642999	98	27	0.0622785	0.119529	-0.0572507	-100.368	ENSG00000110092	promoter	CCND1
11	69819870	69820006	137	17	0.0523264	0.0970945	-0.0447681	-61.1592	ENSG00000186895	promoter	FGF3
11	70828457	70828605	149	12	0.565525	0.755898	-0.190373	-58.9704	ENSG00000162105	promoter	SHANK2
11	72012995	72013223	229	21	0.463803	0.636367	-0.172564	-108.91	ENSG00000251143	promoter	AP002490.1
11	72012995	72013223	229	21	0.463803	0.636367	-0.172564	-108.91	ENSG00000137497	promoter	NUMA1
11	72013610	72013787	178	13	0.543585	0.708275	-0.164689	-78.1979	ENSG00000251143	promoter	AP002490.1
11	72013610	72013787	178	13	0.543585	0.708275	-0.164689	-78.1979	ENSG00000137497	promoter	NUMA1
11	72079089	72079325	237	25	0.304798	0.47871	-0.173913	-139.21	ENSG00000184154	promoter	LRTOMT
11	72079089	72079325	237	25	0.304798	0.47871	-0.173913	-139.21	ENSG00000284922	promoter	AP000812.5
11	72244136	72244256	121	40	0.140253	0.280668	-0.140416	-170.196	ENSG00000165462	promoter	PHOX2A
11	72349805	72350002	198	16	0.420136	0.648957	-0.228821	-94.4783	ENSG00000256739	promoter	AP002892.2
11	72590284	72590427	144	36	0.330992	0.466844	-0.135852	-178.996	ENSG00000186642	promoter	PDE2A
11	72781778	72781886	109	17	0.0957971	0.284523	-0.188726	-91.5612	ENSG00000214530	promoter	STARD10
11	72781778	72781886	109	17	0.0957971	0.284523	-0.188726	-91.5612	ENSG00000265064	promoter	MIR4692
11	73142152	73142328	177	55	0.112871	0.377361	-0.26449	-384.032	ENSG00000137478	promoter	FCHSD2
11	73142718	73142775	58	23	0.0896421	0.191816	-0.102174	-100.725	ENSG00000137478	promoter	FCHSD2
11	73342649	73343088	440	115	0.319232	0.530584	-0.211352	-862.332	ENSG00000110237	promoter	ARHGEF17
11	73598129	73598225	97	21	0.294751	0.105468	0.189282	114.66	ENSG00000054965	promoter	FAM168A
11	73982309	73982458	150	19	0.430037	0.29958	0.130457	87.6355	ENSG00000175567	promoter	UCP2
11	74311651	74311708	58	19	0.104497	0.193263	-0.088766	-84.1477	ENSG00000149380	promoter	P4HA3
11	74720955	74721105	151	18	0.299327	0.477564	-0.178237	-91.1754	ENSG00000054938	promoter	CHRDL2
11	74720955	74721105	151	18	0.299327	0.477564	-0.178237	-91.1754	ENSG00000265902	promoter	MIR4696
11	75451514	75451602	89	13	0.490278	0.65343	-0.163153	-60.3297	ENSG00000158555	promoter	GDPD5
11	76381029	76381080	52	17	0.12163	0.221444	-0.0998139	-61.9446	ENSG00000179240	promoter	GVQW3
11	76381029	76381080	52	17	0.12163	0.221444	-0.0998139	-61.9446	ENSG00000137492	promoter	THAP12
11	77820142	77820247	106	25	0.276159	0.104722	0.171437	117.975	ENSG00000087884	promoter	AAMDC
11	85811194	85811291	98	24	0.265748	0.111561	0.154187	116.848	ENSG00000137501	promoter	SYTL2
11	92969664	92969746	83	25	0.0783707	0.156934	-0.0785629	-107.649	ENSG00000134640	promoter	MTNR1B
11	100191144	100191304	161	18	0.840642	0.679231	0.161411	105.158	ENSG00000149972	promoter	CNTN5
11	102110698	102110833	136	34	0.0937085	0.239041	-0.145332	-165.553	ENSG00000137693	promoter	YAP1
11	102110698	102110833	136	34	0.0937085	0.239041	-0.145332	-165.553	ENSG00000277459	promoter	AP001527.2
11	102767929	102768059	131	25	0.642448	0.509714	0.132733	113.828	ENSG00000256254	promoter	AP000619.3
11	108498386	108498522	137	44	0.0735665	0.214517	-0.140951	-264.635	ENSG00000178202	promoter	KDELC2
11	110092897	110092995	99	24	0.139224	0.329447	-0.190223	-123.805	ENSG00000149289	promoter	ZC3H12C
11	111976852	111976977	126	21	0.142267	0.291746	-0.149479	-111.48	ENSG00000150764	promoter	DIXDC1
11	115759649	115759792	144	25	0.224937	0.369898	-0.144961	-128.255	ENSG00000246100	promoter	LINC00900
11	116835253	116835392	140	20	0.725728	0.569768	0.155961	97.0299	ENSG00000235910	promoter	APOA1-AS
11	117199615	117199906	292	21	0.257937	0.476509	-0.218573	-109.313	ENSG00000149591	promoter	TAGLN
11	118146681	118146784	104	10	0.634631	0.830625	-0.195994	-51.9938	ENSG00000177098	promoter	SCN4B
11	118436752	118436820	69	17	0.0967769	0.18893	-0.0921535	-59.0753	ENSG00000118058	promoter	KMT2A
11	118436752	118436820	69	17	0.0967769	0.18893	-0.0921535	-59.0753	ENSG00000255384	promoter	AP001267.2
11	118610349	118610439	91	19	0.358347	0.238202	0.120145	85.581	ENSG00000019144	promoter	PHLDB1
11	118634809	118635023	215	48	0.219205	0.617465	-0.398259	-472.855	ENSG00000019144	promoter	PHLDB1
11	118634809	118635023	215	48	0.219205	0.617465	-0.398259	-472.855	ENSG00000255176	promoter	AP000941.1
11	118910693	118911003	311	60	0.127338	0.200895	-0.0735574	-233.462	ENSG00000264211	promoter	MIR4492
11	118910693	118911003	311	60	0.127338	0.200895	-0.0735574	-233.462	ENSG00000186174	promoter	BCL9L
11	119057158	119057241	84	37	0.0642819	0.133249	-0.0689672	-159.432	ENSG00000149428	promoter	HYOU1
11	119372443	119372542	100	11	0.660266	0.837408	-0.177142	-54.799	ENSG00000254740	promoter	AP003396.3
11	119605465	119605591	127	21	0.770314	0.630425	0.139889	90.6872	ENSG00000230716	promoter	KRT8P7
11	120168188	120168376	189	13	0.730557	0.534899	0.195658	68.0146	ENSG00000176984	promoter	AP000679.1
11	120511360	120511451	92	29	0.137492	0.0636164	0.0738759	117.496	ENSG00000149403	promoter	GRIK4
11	123195810	123195895	86	21	0.147859	0.233754	-0.0858954	-89.845	ENSG00000166250	promoter	CLMP
11	123315055	123315202	148	14	0.316886	0.505288	-0.188402	-70.6296	ENSG00000254823	promoter	AP001782.1
11	123560126	123560222	97	21	0.1137	0.194416	-0.0807156	-93.661	ENSG00000023171	promoter	GRAMD1B
11	125904342	125904563	222	61	0.228567	0.0765509	0.152016	310.056	ENSG00000109832	promoter	DDX25
11	125904342	125904563	222	61	0.228567	0.0765509	0.152016	310.056	ENSG00000110060	promoter	PUS3
11	126355812	126355865	54	19	0.221499	0.1008	0.120699	105.44	ENSG00000110080	promoter	ST3GAL4
11	126355812	126355865	54	19	0.221499	0.1008	0.120699	105.44	ENSG00000280832	promoter	GSEC
11	128686168	128686756	589	57	0.20538	0.348842	-0.143462	-270.953	ENSG00000151702	promoter	FLI1
11	128686168	128686756	589	57	0.20538	0.348842	-0.143462	-270.953	ENSG00000245008	promoter	AP001122.1
11	129895555	129895654	100	29	0.129816	0.0654078	0.0644082	121.837	ENSG00000170322	promoter	NFRKB
12	203426	203846	421	124	0.174791	0.421626	-0.246835	-1133.45	ENSG00000256577	promoter	AC007406.4
12	203426	203846	421	124	0.174791	0.421626	-0.246835	-1133.45	ENSG00000111181	promoter	SLC6A12
12	663800	664081	282	16	0.496037	0.722806	-0.226769	-89.2388	ENSG00000171840	promoter	NINJ2
12	1594105	1594198	94	39	0.10377	0.204953	-0.101182	-151.619	ENSG00000171823	promoter	FBXL14
12	1797431	1797510	80	19	0.264718	0.378885	-0.114167	-83.8671	ENSG00000151062	promoter	CACNA2D4
12	1811619	1811722	104	19	0.701618	0.564196	0.137422	83.9628	ENSG00000151062	promoter	CACNA2D4
12	1936871	1936955	85	20	0.779684	0.90483	-0.125146	-108.447	ENSG00000235049	promoter	LINC00940
12	2052650	2052764	115	42	0.106775	0.184755	-0.0779804	-153.659	ENSG00000151067	promoter	CACNA1C
12	2795503	2795556	54	18	0.217718	0.106704	0.111014	88.6076	ENSG00000004478	promoter	FKBP4
12	2795503	2795556	54	18	0.217718	0.106704	0.111014	88.6076	ENSG00000256030	promoter	CBX3P4
12	2795503	2795556	54	18	0.217718	0.106704	0.111014	88.6076	ENSG00000256150	promoter	AC092471.1
12	3200237	3200472	236	64	0.141478	0.251598	-0.11012	-296.394	ENSG00000011105	promoter	TSPAN9
12	3200559	3200917	359	97	0.258748	0.454415	-0.195667	-744.19	ENSG00000011105	promoter	TSPAN9
12	3838758	3838854	97	27	0.742558	0.628595	0.113963	127.969	ENSG00000118976	promoter	OTUD4P1
12	5043473	5043600	128	13	0.0631468	0.198192	-0.135046	-70.257	ENSG00000130037	promoter	KCNA5
12	5431461	5431563	103	23	0.0603444	0.140027	-0.0796826	-100.938	ENSG00000185652	promoter	NTF3
12	6310243	6310387	145	22	0.36187	0.553193	-0.191324	-122.873	ENSG00000008323	promoter	PLEKHG6
12	6364000	6364116	117	18	0.506997	0.368613	0.138384	82.5124	ENSG00000111319	promoter	SCNN1A
12	6539938	6540041	104	12	0.505774	0.684736	-0.178962	-56.9045	ENSG00000269968	promoter	AC006064.4
12	6551382	6551460	79	15	0.414095	0.608829	-0.194734	-83.6078	ENSG00000010295	promoter	IFFO1
12	6824375	6824438	64	15	0.782822	0.88572	-0.102899	-61.4457	ENSG00000250510	promoter	GPR162
12	6926633	6926764	132	15	0.353951	0.524353	-0.170402	-75.7828	ENSG00000111676	promoter	ATN1
12	6946423	6946520	98	15	0.564485	0.386333	0.178153	69.3289	ENSG00000111679	promoter	PTPN6
12	6946423	6946520	98	15	0.564485	0.386333	0.178153	69.3289	ENSG00000272173	promoter	U47924.2
12	7101981	7102191	211	17	0.610907	0.790291	-0.179384	-88.7048	ENSG00000139178	promoter	C1RL
12	7369556	7369651	96	10	0.50732	0.698709	-0.191388	-50.2691	ENSG00000177675	promoter	CD163L1
12	9135021	9135113	93	15	0.754105	0.559408	0.194697	86.8957	ENSG00000256720	promoter	BTG1P1
12	9240011	9240089	79	13	0.538773	0.406625	0.132148	54.5717	ENSG00000256427	promoter	AC010175.1
12	9240011	9240089	79	13	0.538773	0.406625	0.132148	54.5717	ENSG00000283429	promoter	MIR1244-3
12	9448970	9449061	92	10	0.299864	0.510145	-0.210281	-54.3238	ENSG00000214826	promoter	DDX12P
12	9943209	9943620	412	40	0.29127	0.538832	-0.247561	-296.86	ENSG00000225231	promoter	LINC02470
12	10132233	10132310	78	14	0.721493	0.552682	0.168811	69.7889	ENSG00000172243	promoter	CLEC7A
12	11547255	11547574	320	56	0.564203	0.765392	-0.201189	-382.28	ENSG00000247157	promoter	LINC01252
12	19412802	19412972	171	24	0.807037	0.655721	0.151317	139.088	ENSG00000255909	promoter	PDCD5P1
12	22624604	22624715	112	11	0.301041	0.497088	-0.196047	-58.052	ENSG00000139163	promoter	ETNK1
12	24902584	24902874	291	44	0.0542955	0.147108	-0.0928125	-218.811	ENSG00000060982	promoter	BCAT1
12	27710061	27710156	96	17	0.311994	0.449503	-0.137509	-78.5686	ENSG00000061794	promoter	MRPS35
12	27970314	27970413	100	38	0.0952236	0.243386	-0.148162	-231.386	ENSG00000087494	promoter	PTHLH
12	29389558	29389702	145	43	0.916824	0.839759	0.0770657	226.446	ENSG00000257599	promoter	OVCH1-AS1
12	30754904	30755020	117	35	0.169591	0.0666073	0.102984	152.123	ENSG00000246331	promoter	AC010198.1
12	30754904	30755020	117	35	0.169591	0.0666073	0.102984	152.123	ENSG00000235884	promoter	LINC00941
12	30754904	30755020	117	35	0.169591	0.0666073	0.102984	152.123	ENSG00000110888	promoter	CAPRIN2
12	30979424	30979724	301	25	0.468934	0.681012	-0.212078	-143.491	ENSG00000226472	promoter	AC008013.1
12	31100571	31100688	118	13	0.848426	0.692512	0.155914	69.9392	ENSG00000013573	promoter	DDX11
12	31118658	31118872	215	22	0.22067	0.459692	-0.239022	-130.757	ENSG00000177359	promoter	AC024940.1
12	32896775	32896863	89	28	0.276072	0.12908	0.146992	122.346	ENSG00000057294	promoter	PKP2
12	39443278	39443334	57	15	0.0563176	0.13136	-0.0750427	-65.4326	ENSG00000139116	promoter	KIF21A
12	47079747	47079848	102	37	0.114697	0.0463455	0.0683519	172.015	ENSG00000139211	promoter	AMIGO2
12	47216422	47216518	97	10	0.876219	0.726327	0.149893	50.7758	ENSG00000179715	promoter	PCED1B
12	47216422	47216518	97	10	0.876219	0.726327	0.149893	50.7758	ENSG00000247774	promoter	PCED1B-AS1
12	49266109	49266208	100	17	0.945593	0.876475	0.069118	76.4485	ENSG00000258101	promoter	AC010173.1
12	49623565	49623660	96	20	0.142894	0.396846	-0.253952	-86.0138	ENSG00000110844	promoter	PRPF40B
12	51161368	51161537	170	13	0.674305	0.834146	-0.159841	-63.6943	ENSG00000199824	promoter	RNU6-199P
12	51324194	51324290	97	11	0.830122	0.710241	0.119881	50.0214	ENSG00000110934	promoter	BIN2
12	51820888	51821981	1094	284	0.29009	0.459139	-0.169049	-1748.56	ENSG00000260473	promoter	AC068987.3
12	51907241	51907296	56	15	0.0706335	0.138459	-0.0678257	-52.8258	ENSG00000139567	promoter	ACVRL1
12	52056031	52056106	76	9	0.793094	0.890045	-0.0969507	-49.8654	ENSG00000123358	promoter	NR4A1
12	52079594	52079796	203	39	0.679013	0.780581	-0.101568	-165.098	ENSG00000284791	promoter	OR7E47P
12	53221722	53221883	162	41	0.321556	0.123563	0.197993	211.241	ENSG00000172819	promoter	RARG
12	53442267	53442405	139	23	0.494997	0.367101	0.127896	99.3465	ENSG00000205352	promoter	PRR13
12	53966818	53966901	84	23	0.0766798	0.142101	-0.0654214	-91.6339	ENSG00000274817	promoter	AC012531.3
12	53966818	53966901	84	23	0.0766798	0.142101	-0.0654214	-91.6339	ENSG00000277129	promoter	AC012531.4
12	53966818	53966901	84	23	0.0766798	0.142101	-0.0654214	-91.6339	ENSG00000228630	promoter	HOTAIR
12	54080252	54080522	271	32	0.448915	0.721732	-0.272817	-259.173	ENSG00000249388	promoter	AC023794.2
12	54080252	54080522	271	32	0.448915	0.721732	-0.272817	-259.173	ENSG00000250654	promoter	AC023794.3
12	54081730	54082032	303	53	0.206238	0.363925	-0.157687	-349.567	ENSG00000249388	promoter	AC023794.2
12	54081730	54082032	303	53	0.206238	0.363925	-0.157687	-349.567	ENSG00000250654	promoter	AC023794.3
12	54391443	54391583	141	15	0.172864	0.395156	-0.222292	-79.7124	ENSG00000161642	promoter	ZNF385A
12	55721286	55721408	123	14	0.128056	0.264459	-0.136403	-65.9175	ENSG00000135437	promoter	RDH5
12	55721732	55721847	116	13	0.472062	0.657295	-0.185232	-63.2518	ENSG00000135437	promoter	RDH5
12	55935735	55935956	222	40	0.258489	0.406489	-0.148	-226.167	ENSG00000065357	promoter	DGKA
12	57089263	57089377	115	21	0.28389	0.0807662	0.203124	125.189	ENSG00000166881	promoter	NEMP1
12	57475248	57475707	460	81	0.114954	0.26802	-0.153066	-520.036	ENSG00000123329	promoter	ARHGAP9
12	57475248	57475707	460	81	0.114954	0.26802	-0.153066	-520.036	ENSG00000166986	promoter	MARS
12	57609468	57609613	146	17	0.530051	0.693989	-0.163938	-80.1706	ENSG00000240771	promoter	ARHGEF25
12	57726196	57726575	380	63	0.133526	0.26934	-0.135814	-348.251	ENSG00000255737	promoter	AGAP2-AS1
12	57736073	57736159	87	23	0.0726985	0.157602	-0.0849037	-103.699	ENSG00000135452	promoter	TSPAN31
12	57737442	57737539	98	21	0.164589	0.283151	-0.118561	-98.9081	ENSG00000135452	promoter	TSPAN31
12	57738347	57738403	57	11	0.706168	0.209683	0.496484	89.9657	ENSG00000135452	promoter	TSPAN31
12	57738347	57738403	57	11	0.706168	0.209683	0.496484	89.9657	ENSG00000135439	promoter	AGAP2
12	57739139	57739225	87	13	0.100233	0.248607	-0.148374	-62.7566	ENSG00000135452	promoter	TSPAN31
12	57739139	57739225	87	13	0.100233	0.248607	-0.148374	-62.7566	ENSG00000135439	promoter	AGAP2
12	65121525	65121599	75	21	0.203112	0.0842545	0.118858	92.3364	ENSG00000156076	promoter	WIF1
12	66804018	66804256	239	28	0.375763	0.585677	-0.209914	-174.313	ENSG00000155974	promoter	GRIP1
12	85278949	85279163	215	38	0.522509	0.657643	-0.135134	-180.459	ENSG00000180318	promoter	ALX1
12	92364390	92364576	187	21	0.718895	0.863086	-0.144191	-113.086	ENSG00000277851	promoter	LINC02391
12	93574809	93574961	153	10	0.816619	0.616092	0.200527	60.5494	ENSG00000120833	promoter	SOCS2
12	95647091	95647270	180	14	0.326655	0.545109	-0.218454	-72.9329	ENSG00000257150	promoter	PGAM1P5
12	96194202	96194321	120	34	0.28601	0.0818874	0.204123	221.773	ENSG00000111145	promoter	ELK3
12	98516200	98516360	161	43	0.0462159	0.121657	-0.0754416	-244.401	ENSG00000120802	promoter	TMPO
12	98516200	98516360	161	43	0.0462159	0.121657	-0.0754416	-244.401	ENSG00000257167	promoter	TMPO-AS1
12	102956375	102956528	154	42	0.0570526	0.12863	-0.0715773	-196.957	ENSG00000139352	promoter	ASCL1
12	104303641	104303977	337	80	0.0606244	0.141418	-0.0807937	-470.008	ENSG00000255150	promoter	EID3
12	106645240	106645420	181	24	0.670549	0.795521	-0.124972	-105.263	ENSG00000111783	promoter	RFX4
12	108731095	108731200	106	23	0.175952	0.0708279	0.105124	93.6969	ENSG00000110880	promoter	CORO1C
12	108827799	108827907	109	14	0.707099	0.870097	-0.162998	-80.4905	ENSG00000084112	promoter	SSH1
12	109913037	109913100	64	16	0.686184	0.853755	-0.167571	-91.0849	ENSG00000139437	promoter	TCHP
12	109932872	109933211	340	26	0.366322	0.59807	-0.231749	-164.152	ENSG00000139437	promoter	TCHP
12	110281018	110281353	336	115	0.102309	0.262189	-0.159879	-592.535	ENSG00000174437	promoter	ATP2A2
12	110450617	110450942	326	27	0.466055	0.16748	0.298575	237.052	ENSG00000111229	promoter	ARPC3
12	112418882	112418986	105	25	0.0786171	0.181419	-0.102802	-130.99	ENSG00000179295	promoter	PTPN11
12	112418882	112418986	105	25	0.0786171	0.181419	-0.102802	-130.99	ENSG00000089009	promoter	RPL6
12	113093496	113093568	73	15	0.415752	0.297642	0.118111	61.7026	ENSG00000135144	promoter	DTX1
12	114403731	114403904	174	40	0.431881	0.276347	0.155534	222.779	ENSG00000089225	promoter	TBX5
12	114404674	114404771	98	19	0.351924	0.233513	0.118411	83.3544	ENSG00000089225	promoter	TBX5
12	114408057	114408236	180	40	0.462518	0.327128	0.135391	223.727	ENSG00000089225	promoter	TBX5
12	114408057	114408236	180	40	0.462518	0.327128	0.135391	223.727	ENSG00000255399	promoter	TBX5-AS1
12	114680667	114681192	526	27	0.586747	0.389132	0.197614	142.527	ENSG00000135111	promoter	TBX3
12	114735874	114735968	95	23	0.18824	0.292902	-0.104662	-107.679	ENSG00000252459	promoter	RF00443
12	114736548	114736626	79	15	0.165706	0.252279	-0.0865736	-53.2424	ENSG00000252459	promoter	RF00443
12	119803299	119803606	308	31	0.193839	0.470433	-0.276594	-291.394	ENSG00000122966	promoter	CIT
12	119804026	119804218	193	20	0.323264	0.492585	-0.169321	-111.721	ENSG00000122966	promoter	CIT
12	120116605	120116749	145	39	0.10133	0.239776	-0.138446	-180.236	ENSG00000277283	promoter	AC004812.2
12	120116605	120116749	145	39	0.10133	0.239776	-0.138446	-180.236	ENSG00000111737	promoter	RAB35
12	120361679	120361772	94	18	0.103621	0.286201	-0.18258	-85.487	ENSG00000135097	promoter	MSI1
12	121797264	121797404	141	27	0.112501	0.229848	-0.117347	-137.315	ENSG00000272849	promoter	AC084018.1
12	122394662	122394758	97	11	0.816254	0.924915	-0.10866	-58.809	ENSG00000257097	promoter	CLIP1-AS1
12	122774987	122775389	403	45	0.34676	0.207022	0.139738	244.981	ENSG00000130783	promoter	CCDC62
12	123533643	123533811	169	67	0.0636668	0.16088	-0.0972135	-354.387	ENSG00000188026	promoter	RILPL1
12	123972926	123973038	113	15	0.0998833	0.346558	-0.246674	-77.1138	ENSG00000179195	promoter	ZNF664
12	123972926	123973038	113	15	0.0998833	0.346558	-0.246674	-77.1138	ENSG00000178882	promoter	RFLNA
12	123972926	123973038	113	15	0.0998833	0.346558	-0.246674	-77.1138	ENSG00000270095	promoter	AC068790.6
12	123972926	123973038	113	15	0.0998833	0.346558	-0.246674	-77.1138	ENSG00000274874	promoter	AC068790.8
12	123972926	123973038	113	15	0.0998833	0.346558	-0.246674	-77.1138	ENSG00000119242	promoter	CCDC92
12	124422472	124422578	107	13	0.320849	0.478699	-0.15785	-57.8338	ENSG00000196498	promoter	NCOR2
12	124567706	124567759	54	17	0.135904	0.252417	-0.116512	-73.1754	ENSG00000196498	promoter	NCOR2
12	124786500	124786622	123	12	0.481717	0.70069	-0.218972	-64.5438	ENSG00000073060	promoter	SCARB1
12	124993683	124993747	65	25	0.0491625	0.0966384	-0.0474759	-94.5288	ENSG00000184992	promoter	BRI3BP
12	127146135	127146246	112	39	0.063054	0.137556	-0.0745022	-182.636	ENSG00000278266	promoter	AC079949.2
12	127146135	127146246	112	39	0.063054	0.137556	-0.0745022	-182.636	ENSG00000256001	promoter	AC079949.1
12	127827692	127827786	95	14	0.725193	0.863384	-0.138191	-70.4099	ENSG00000279475	promoter	AC087894.3
12	129903699	129903835	137	41	0.056028	0.123469	-0.0674406	-164.942	ENSG00000151952	promoter	TMEM132D
12	130337977	130338099	123	33	0.718331	0.826266	-0.107935	-162.263	ENSG00000125207	promoter	PIWIL1
12	131163417	131163504	88	22	0.734999	0.847014	-0.112015	-105.05	ENSG00000204603	promoter	LINC01257
12	131828092	131828178	87	25	0.160733	0.0851816	0.0755516	92.206	ENSG00000198598	promoter	MMP17
12	131949827	131949899	73	35	0.129874	0.0585089	0.0713646	142.969	ENSG00000183495	promoter	EP400
12	131960113	131960182	70	10	0.510494	0.709068	-0.198574	-49.7875	ENSG00000183495	promoter	EP400
12	132488772	132488984	213	18	0.492308	0.28127	0.211038	90.8829	ENSG00000112787	promoter	FBRSL1
12	132559890	132560078	189	64	0.199477	0.0859371	0.11354	325.876	ENSG00000112787	promoter	FBRSL1
12	133037753	133037820	68	21	0.0429898	0.110264	-0.0672745	-111.871	ENSG00000198040	promoter	ZNF84
12	133037753	133037820	68	21	0.0429898	0.110264	-0.0672745	-111.871	ENSG00000246394	promoter	AC073911.1
13	20231253	20231365	113	11	0.379322	0.226072	0.15325	53.8394	ENSG00000121742	promoter	GJB6
13	24308222	24308318	97	32	0.827201	0.721306	0.105895	152.265	ENSG00000240654	promoter	C1QTNF9
13	26760719	26760829	111	31	0.10165	0.23031	-0.12866	-135.013	ENSG00000132975	promoter	GPR12
13	27171502	27171610	109	31	0.0979465	0.215869	-0.117922	-125.552	ENSG00000230641	promoter	USP12-AS2
13	27943720	27943807	88	12	0.880367	0.763381	0.116986	54.3843	ENSG00000180389	promoter	ATP5F1EP2
13	36920306	36920407	102	37	0.274882	0.119086	0.155796	181.556	ENSG00000120693	promoter	SMAD9
13	44576691	44576741	51	19	0.0643926	0.10701	-0.0426175	-73.935	ENSG00000278156	promoter	TSC22D1-AS1
13	44576691	44576741	51	19	0.0643926	0.10701	-0.0426175	-73.935	ENSG00000102804	promoter	TSC22D1
13	48976446	48976560	115	22	0.0582994	0.163391	-0.105091	-106.215	ENSG00000102531	promoter	FNDC3A
13	50127184	50127294	111	18	0.72943	0.573857	0.155573	94.1713	ENSG00000231607	promoter	DLEU2
13	51111803	51111909	107	16	0.54475	0.692127	-0.147377	-74.6136	ENSG00000226792	promoter	C13orf42
13	51778408	51778650	243	18	0.789582	0.584993	0.204589	102.801	ENSG00000102796	promoter	DHRS12
13	60397558	60397658	101	33	0.0860351	0.166673	-0.0806379	-127.871	ENSG00000083544	promoter	TDRD3
13	75870638	75870736	99	16	0.331217	0.477568	-0.146351	-72.6984	ENSG00000178734	promoter	LMO7DN
13	76886521	76886647	127	33	0.0576226	0.119614	-0.061991	-135.099	ENSG00000278727	promoter	AC000403.1
13	76886521	76886647	127	33	0.0576226	0.119614	-0.061991	-135.099	ENSG00000178695	promoter	KCTD12
13	80654707	80654801	95	13	0.674958	0.530691	0.144268	57.016	ENSG00000226683	promoter	PWWP2AP1
13	98143154	98143236	83	31	0.27158	0.125948	0.145632	137.916	ENSG00000152767	promoter	FARP1
13	99215569	99215845	277	29	0.793692	0.613296	0.180396	178.391	ENSG00000218502	promoter	H2AFZP3
13	110714894	110714957	64	17	0.0674862	0.137778	-0.0702914	-64.111	ENSG00000153487	promoter	ING1
13	110714894	110714957	64	17	0.0674862	0.137778	-0.0702914	-64.111	ENSG00000134905	promoter	CARS2
13	112107492	112107557	66	14	0.251629	0.377665	-0.126036	-61.2638	ENSG00000229520	promoter	LINC00404
13	112755888	112756048	161	31	0.764829	0.902575	-0.137746	-205.674	ENSG00000232684	promoter	ATP11A-AS1
13	112855899	112856159	261	34	0.819174	0.922903	-0.103728	-189.088	ENSG00000068650	promoter	ATP11A
13	112983645	112983726	82	11	0.216559	0.358983	-0.142424	-51.0559	ENSG00000126217	promoter	MCF2L
13	113089958	113090118	161	27	0.664013	0.816717	-0.152703	-143.676	ENSG00000126217	promoter	MCF2L
13	113187405	113187485	81	11	0.295371	0.467625	-0.172254	-53.4478	ENSG00000126226	promoter	PCID2
13	113585101	113585157	57	17	0.11643	0.410963	-0.294533	-91.7663	ENSG00000198176	promoter	TFDP1
13	113759222	113759337	116	23	0.0941251	0.276613	-0.182487	-136.141	ENSG00000184497	promoter	TMEM255B
13	113802497	113802640	144	18	0.367807	0.601553	-0.233746	-98.8192	ENSG00000184497	promoter	TMEM255B
13	113841387	113841548	162	27	0.83252	0.714542	0.117978	138.993	ENSG00000233695	promoter	GAS6-AS1
13	114109695	114110021	327	48	0.57964	0.779315	-0.199676	-317.639	ENSG00000232487	promoter	RASA3-IT1
13	114280671	114280805	135	20	0.206173	0.380925	-0.174752	-120.033	ENSG00000169062	promoter	UPF3A
14	22823803	22823944	142	23	0.7052	0.566131	0.139069	104.984	ENSG00000155465	promoter	SLC7A7
14	23301484	23301687	204	65	0.0382848	0.132328	-0.0940432	-412.046	ENSG00000235194	promoter	PPP1R3E
14	23366499	23366721	223	43	0.133028	0.275831	-0.142802	-198.46	ENSG00000100842	promoter	EFS
14	24332514	24332707	194	39	0.2998	0.439756	-0.139956	-211.592	ENSG00000129467	promoter	ADCY4
14	24332803	24332972	170	37	0.250001	0.393805	-0.143804	-201.229	ENSG00000129467	promoter	ADCY4
14	25050123	25050246	124	40	0.15181	0.0565438	0.0952661	183.354	ENSG00000168952	promoter	STXBP6
14	28264408	28264575	168	51	0.37898	0.542455	-0.163475	-328.244	ENSG00000197358	promoter	BNIP3P1
14	28758565	28758764	200	17	0.123028	0.323526	-0.200498	-108.077	ENSG00000176165	promoter	FOXG1
14	28759234	28759380	147	17	0.0600885	0.141491	-0.081402	-72.3216	ENSG00000176165	promoter	FOXG1
14	28759688	28759764	77	13	0.141477	0.250758	-0.109281	-58.527	ENSG00000176165	promoter	FOXG1
14	28760043	28760190	148	34	0.131553	0.367579	-0.236026	-335.577	ENSG00000176165	promoter	FOXG1
14	34018720	34018928	209	16	0.352195	0.58137	-0.229175	-104.003	ENSG00000129521	promoter	EGLN3
14	34462263	34462443	181	61	0.0814762	0.18902	-0.107544	-292.463	ENSG00000165389	promoter	SPTSSA
14	34630090	34630216	127	27	0.115314	0.249054	-0.13374	-121.282	ENSG00000129515	promoter	SNX6
14	50705522	50705589	68	10	0.663267	0.848605	-0.185337	-56.9234	ENSG00000258491	promoter	ZFP64P1
14	53951829	53951897	69	11	0.274028	0.490978	-0.21695	-55.888	ENSG00000125378	promoter	BMP4
14	54397902	54398088	187	19	0.545438	0.708961	-0.163523	-99.4434	ENSG00000100526	promoter	CDKN3
14	55137586	55137772	187	14	0.0941695	0.252109	-0.15794	-75.7417	ENSG00000131981	promoter	LGALS3
14	60249803	60249887	85	22	0.0945515	0.258433	-0.163882	-133.635	ENSG00000100614	promoter	PPM1A
14	60249803	60249887	85	22	0.0945515	0.258433	-0.163882	-133.635	ENSG00000254718	promoter	AL157756.1
14	62082053	62082205	153	12	0.412949	0.658944	-0.245994	-77.0915	ENSG00000258842	promoter	AL390816.1
14	64764689	64764814	126	17	0.181199	0.33619	-0.154991	-83.8665	ENSG00000070182	promoter	SPTB
14	64879968	64880022	55	15	0.0818887	0.185831	-0.103942	-62.3375	ENSG00000070182	promoter	SPTB
14	68628365	68628643	279	54	0.501788	0.652291	-0.150502	-284.096	ENSG00000259038	promoter	AL121820.2
14	68628875	68629037	163	25	0.601286	0.749239	-0.147954	-128.342	ENSG00000259038	promoter	AL121820.2
14	68936554	68936698	145	13	0.235761	0.411306	-0.175545	-58.9379	ENSG00000258531	promoter	BANF1P1
14	68979276	68979374	99	19	0.0671761	0.156847	-0.0896711	-78.3603	ENSG00000072110	promoter	ACTN1
14	68979276	68979374	99	19	0.0671761	0.156847	-0.0896711	-78.3603	ENSG00000259062	promoter	ACTN1-AS1
14	71321005	71321128	124	41	0.0926248	0.219303	-0.126679	-197.971	ENSG00000197555	promoter	SIPA1L1
14	72928932	72929116	185	28	0.880937	0.772237	0.1087	130.79	ENSG00000119599	promoter	DCAF4
14	72929377	72929520	144	21	0.870312	0.771289	0.0990229	96.9846	ENSG00000119599	promoter	DCAF4
14	72939812	72939961	150	20	0.625237	0.774956	-0.149719	-94.6101	ENSG00000119599	promoter	DCAF4
14	74426069	74426153	85	31	0.142254	0.289119	-0.146865	-128.838	ENSG00000183379	promoter	SYNDIG1L
14	74922831	74922931	101	15	0.173664	0.352465	-0.178801	-77.0167	ENSG00000198208	promoter	RPS6KL1
14	75430673	75430865	193	14	0.274564	0.48946	-0.214896	-76.3774	ENSG00000140044	promoter	JDP2
14	76760548	76760846	299	24	0.310051	0.486016	-0.175965	-122.564	ENSG00000071246	promoter	VASH1
14	76761644	76761707	64	25	0.113032	0.0625546	0.0504774	87.8617	ENSG00000071246	promoter	VASH1
14	76761644	76761707	64	25	0.113032	0.0625546	0.0504774	87.8617	ENSG00000258569	promoter	AC007376.2
14	77026289	77026406	118	23	0.279523	0.405729	-0.126207	-108.63	ENSG00000273729	promoter	AC007686.3
14	77026697	77026904	208	53	0.138005	0.266246	-0.128241	-305.366	ENSG00000273729	promoter	AC007686.3
14	77027911	77028039	129	28	0.268464	0.117789	0.150675	110.14	ENSG00000273729	promoter	AC007686.3
14	77320768	77320872	105	27	0.104182	0.25678	-0.152598	-137.304	ENSG00000100577	promoter	GSTZ1
14	77320768	77320872	105	27	0.104182	0.25678	-0.152598	-137.304	ENSG00000009830	promoter	POMT2
14	77738778	77738834	57	8	0.231359	0.477757	-0.246398	-49.8574	ENSG00000100603	promoter	SNW1
14	89417336	89417469	134	41	0.0824721	0.165728	-0.0832563	-184.24	ENSG00000258920	promoter	FOXN3-AS1
14	89417336	89417469	134	41	0.0824721	0.165728	-0.0832563	-184.24	ENSG00000053254	promoter	FOXN3
14	90454192	90454440	249	23	0.369481	0.573153	-0.203672	-123.732	ENSG00000233208	promoter	LINC00642
14	90455234	90455352	119	19	0.418452	0.565903	-0.147451	-89.4845	ENSG00000233208	promoter	LINC00642
14	90455234	90455352	119	19	0.418452	0.565903	-0.147451	-89.4845	ENSG00000258678	promoter	LINC02317
14	91159735	91159819	85	12	0.775336	0.905843	-0.130507	-57.5838	ENSG00000133943	promoter	DGLUCY
14	91417493	91417623	131	35	0.0748438	0.0410918	0.033752	124.545	ENSG00000258798	promoter	AL133153.2
14	91417493	91417623	131	35	0.0748438	0.0410918	0.033752	124.545	ENSG00000015133	promoter	CCDC88C
14	91417493	91417623	131	35	0.0748438	0.0410918	0.033752	124.545	ENSG00000258446	promoter	AL133153.1
14	92651648	92651838	191	21	0.770787	0.595329	0.175458	114.994	ENSG00000100599	promoter	RIN3
14	92999159	92999267	109	14	0.820737	0.944202	-0.123464	-70.4288	ENSG00000100605	promoter	ITPK1
14	93115566	93115633	68	23	0.389264	0.127679	0.261585	132.305	ENSG00000100605	promoter	ITPK1
14	93332618	93332672	55	17	0.0783433	0.146752	-0.0684084	-69.4146	ENSG00000133958	promoter	UNC79
14	93332618	93332672	55	17	0.0783433	0.146752	-0.0684084	-69.4146	ENSG00000011114	promoter	BTBD7
14	93332618	93332672	55	17	0.0783433	0.146752	-0.0684084	-69.4146	ENSG00000278396	promoter	AL122023.1
14	93787574	93787918	345	62	0.515878	0.307397	0.208481	486.072	ENSG00000175785	promoter	PRIMA1
14	94174210	94174278	69	11	0.106551	0.258107	-0.151555	-52.425	ENSG00000119698	promoter	PPP4R4
14	94768276	94768545	270	49	0.146235	0.222836	-0.0766008	-194.85	ENSG00000285205	promoter	AL121612.2
14	95047355	95047703	349	28	0.810041	0.563083	0.246958	212.444	ENSG00000258866	promoter	AL390254.1
14	95477561	95477679	119	13	0.551024	0.719312	-0.168288	-59.9226	ENSG00000176438	promoter	SYNE3
14	95714180	95714261	82	21	0.150308	0.257319	-0.107011	-102.315	ENSG00000100721	promoter	TCL1A
14	95714180	95714261	82	21	0.150308	0.257319	-0.107011	-102.315	ENSG00000257275	promoter	AL139020.1
14	96930060	96930141	82	10	0.39481	0.619761	-0.224951	-55.5657	ENSG00000225163	promoter	LINC00618
14	100240157	100240343	187	65	0.393913	0.148546	0.245367	387.598	ENSG00000258982	promoter	AL133523.1
14	100306497	100306715	219	67	0.110203	0.317401	-0.207198	-416.178	ENSG00000197119	promoter	SLC25A29
14	100306497	100306715	219	67	0.110203	0.317401	-0.207198	-416.178	ENSG00000198984	promoter	MIR345
14	100546677	100546780	104	46	0.310247	0.0941795	0.216068	344.566	ENSG00000183092	promoter	BEGAIN
14	100726800	100726889	90	20	0.0817362	0.208553	-0.126817	-116.824	ENSG00000185559	promoter	DLK1
14	100825656	100825744	89	14	0.571427	0.409132	0.162295	71.0142	ENSG00000214548	promoter	MEG3
14	100825656	100825744	89	14	0.571427	0.409132	0.162295	71.0142	ENSG00000274884	promoter	AL117190.3
14	100826082	100826146	65	11	0.453438	0.587307	-0.13387	-50.5106	ENSG00000214548	promoter	MEG3
14	100826082	100826146	65	11	0.453438	0.587307	-0.13387	-50.5106	ENSG00000274884	promoter	AL117190.3
14	101068736	101068848	113	19	0.776747	0.63564	0.141107	102.579	ENSG00000223403	promoter	MEG9
14	101844353	101844472	120	16	0.44085	0.625054	-0.184204	-93.5534	ENSG00000259161	promoter	AL137779.3
14	102319924	102320004	81	33	0.0571951	0.108957	-0.0517621	-127.045	ENSG00000022976	promoter	ZNF839
14	102509495	102509559	65	16	0.318207	0.113456	0.20475	83.1475	ENSG00000156381	promoter	ANKRD9
14	102545217	102545306	90	17	0.188491	0.331324	-0.142833	-73.8334	ENSG00000259230	promoter	LINC02323
14	102777197	102777322	126	21	0.083426	0.378449	-0.295023	-138.223	ENSG00000131323	promoter	TRAF3
14	103057409	103057492	84	30	0.095835	0.216471	-0.120636	-153.256	ENSG00000198752	promoter	CDC42BPB
14	103057617	103057724	108	37	0.111694	0.298089	-0.186395	-195.686	ENSG00000198752	promoter	CDC42BPB
14	103121679	103121791	113	14	0.319937	0.104534	0.215403	80.0261	ENSG00000185215	promoter	TNFAIP2
14	103126829	103127238	410	106	0.415674	0.639545	-0.223871	-921.307	ENSG00000185215	promoter	TNFAIP2
14	103138528	103138579	52	13	0.584381	0.443925	0.140456	53.7285	ENSG00000259374	promoter	NDUFB4P11
14	103189176	103189302	127	31	0.0803894	0.247607	-0.167217	-188.024	ENSG00000251533	promoter	LINC00605
14	103521510	103521650	141	35	0.0665969	0.121732	-0.0551351	-127.624	ENSG00000166165	promoter	CKB
14	103551211	103551512	302	31	0.40869	0.612142	-0.203452	-159.345	ENSG00000258851	promoter	AL139300.2
14	103709054	103709219	166	19	0.652213	0.804661	-0.152448	-91.2356	ENSG00000126215	promoter	XRCC3
14	103847252	103847339	88	31	0.0644185	0.151607	-0.0871888	-163.126	ENSG00000258735	promoter	LINC00637
14	103847252	103847339	88	31	0.0644185	0.151607	-0.0871888	-163.126	ENSG00000088808	promoter	PPP1R13B
14	103848792	103849054	263	28	0.346233	0.563157	-0.216924	-175.257	ENSG00000088808	promoter	PPP1R13B
14	103928275	103928392	118	45	0.587241	0.471691	0.11555	206.969	ENSG00000156414	promoter	TDRD9
14	103928275	103928392	118	45	0.587241	0.471691	0.11555	206.969	ENSG00000156411	promoter	ATP5MPL
14	104103844	104103968	125	17	0.422384	0.596577	-0.174194	-82.5804	ENSG00000166183	promoter	ASPG
14	104138442	104138531	90	12	0.302489	0.0886725	0.213816	62.9192	ENSG00000066735	promoter	KIF26A
14	104138442	104138531	90	12	0.302489	0.0886725	0.213816	62.9192	ENSG00000258748	promoter	AL359399.1
14	104680535	104680643	109	13	0.554001	0.730629	-0.176628	-58.1351	ENSG00000256050	promoter	AL583722.1
14	104736474	104736610	137	17	0.228834	0.10941	0.119424	79.2209	ENSG00000185100	promoter	ADSSL1
14	104985839	104985952	114	29	0.239646	0.0786468	0.160999	191.105	ENSG00000140104	promoter	CLBA1
14	105148302	105148564	263	49	0.752522	0.891787	-0.139265	-292.575	ENSG00000184916	promoter	JAG2
14	105168913	105168995	83	25	0.09602	0.201449	-0.105429	-109.367	ENSG00000184916	promoter	JAG2
14	105174602	105174767	166	28	0.717522	0.537011	0.18051	142.524	ENSG00000183828	promoter	NUDT14
14	105249338	105249404	67	13	0.150044	0.251439	-0.101395	-57.3621	ENSG00000185024	promoter	BRF1
14	105336045	105336108	64	16	0.674049	0.831885	-0.157836	-75.2413	ENSG00000179364	promoter	PACS2
14	105466401	105466512	112	17	0.604482	0.793078	-0.188595	-109.544	ENSG00000182979	promoter	MTA1
14	105466598	105466894	297	54	0.727963	0.880406	-0.152443	-310.708	ENSG00000182979	promoter	MTA1
14	105478318	105478445	128	37	0.503956	0.639864	-0.135908	-161.219	ENSG00000182809	promoter	CRIP2
14	105526401	105526457	57	23	0.0820861	0.15467	-0.0725842	-87.2739	ENSG00000184986	promoter	TMEM121
15	21382499	21382604	106	12	0.595455	0.857688	-0.262233	-71.4	ENSG00000258848	promoter	GRAMD4P6
15	22786427	22786523	97	20	0.0686353	0.209673	-0.141038	-113.212	ENSG00000170113	promoter	NIPA1
15	22786629	22786689	61	19	0.274174	0.130091	0.144083	83.6957	ENSG00000170113	promoter	NIPA1
15	24848134	24848185	52	13	0.325821	0.447045	-0.121224	-65.2619	ENSG00000280118	promoter	AC090983.1
15	29613167	29613317	151	12	0.604387	0.804995	-0.200607	-68.5487	ENSG00000259814	promoter	AC102941.1
15	29821858	29821950	93	26	0.112096	0.242328	-0.130232	-143.745	ENSG00000259523	promoter	AC022613.2
15	29821858	29821950	93	26	0.112096	0.242328	-0.130232	-143.745	ENSG00000104067	promoter	TJP1
15	31326690	31326759	70	25	0.0625991	0.138999	-0.0763995	-109.908	ENSG00000169926	promoter	KLF13
15	31870648	31870729	82	24	0.25948	0.0983965	0.161083	130.922	ENSG00000169918	promoter	OTUD7A
15	31870858	31870913	56	19	0.0693465	0.167642	-0.0982957	-107.183	ENSG00000169918	promoter	OTUD7A
15	34224082	34224195	114	21	0.749518	0.845919	-0.096401	-94.2981	ENSG00000128463	promoter	EMC4
15	34437750	34437915	166	42	0.166065	0.0663432	0.0997219	232.083	ENSG00000175265	promoter	GOLGA8A
15	36578780	36579094	315	52	0.614316	0.423793	0.190523	377.584	ENSG00000186073	promoter	C15orf41
15	36882854	36882988	135	23	0.249449	0.146149	0.103301	107.779	ENSG00000259280	promoter	AC018563.1
15	37096346	37096470	125	17	0.23464	0.355201	-0.120561	-72.4716	ENSG00000134138	promoter	MEIS2
15	37096549	37096754	206	19	0.144086	0.267989	-0.123903	-88.6465	ENSG00000134138	promoter	MEIS2
15	37097163	37097416	254	27	0.146553	0.341063	-0.19451	-203.106	ENSG00000134138	promoter	MEIS2
15	37097163	37097416	254	27	0.146553	0.341063	-0.19451	-203.106	ENSG00000259460	promoter	AC078909.1
15	37098050	37098212	163	41	0.0866534	0.169498	-0.0828446	-178.146	ENSG00000134138	promoter	MEIS2
15	37098050	37098212	163	41	0.0866534	0.169498	-0.0828446	-178.146	ENSG00000259460	promoter	AC078909.1
15	39579832	39579893	62	15	0.064211	0.159796	-0.0955851	-67.8036	ENSG00000137801	promoter	THBS1
15	39976803	39976879	77	19	0.2085	0.149704	0.0587961	70.7435	ENSG00000128829	promoter	EIF2AK4
15	40076953	40077172	220	26	0.567619	0.765611	-0.197993	-135.818	ENSG00000275636	promoter	AC021755.3
15	40291050	40291128	79	17	0.218622	0.304835	-0.086213	-71.0862	ENSG00000137841	promoter	PLCB2
15	40291287	40291516	230	61	0.199536	0.319778	-0.120243	-305.857	ENSG00000137841	promoter	PLCB2
15	40808160	40808307	148	15	0.346756	0.205786	0.14097	65.4955	ENSG00000166140	promoter	ZFYVE19
15	40808160	40808307	148	15	0.346756	0.205786	0.14097	65.4955	ENSG00000104129	promoter	DNAJC17
15	40927656	40927715	60	15	0.142353	0.25402	-0.111667	-68.7275	ENSG00000128917	promoter	DLL4
15	48790652	48790820	169	14	0.821239	0.939771	-0.118532	-71.0044	ENSG00000103995	promoter	CEP152
15	55588178	55588242	65	22	0.0883204	0.234372	-0.146052	-133.336	ENSG00000285805	promoter	AC012378.2
15	55588178	55588242	65	22	0.0883204	0.234372	-0.146052	-133.336	ENSG00000171016	promoter	PYGO1
15	57328160	57328258	99	12	0.416302	0.587708	-0.171406	-60.7839	ENSG00000260870	promoter	NDUFB10P1
15	58865278	58865369	92	11	0.0889248	0.200159	-0.111234	-58.8531	ENSG00000259353	promoter	AC090515.4
15	61229393	61229445	53	15	0.1135	0.246147	-0.132647	-62.3383	ENSG00000069667	promoter	RORA
15	64841930	64842014	85	33	0.0952452	0.209366	-0.114121	-144.278	ENSG00000249240	promoter	AC069368.1
15	65396865	65397024	160	33	0.391748	0.535768	-0.14402	-150.496	ENSG00000103742	promoter	IGDCC4
15	67064105	67064227	123	15	0.63621	0.783112	-0.146902	-76.059	ENSG00000166949	promoter	SMAD3
15	67064486	67064607	122	20	0.622864	0.77103	-0.148166	-95.4858	ENSG00000166949	promoter	SMAD3
15	68818636	68818794	159	45	0.0894601	0.21933	-0.12987	-205.936	ENSG00000140350	promoter	ANP32A
15	68821053	68821199	147	27	0.262918	0.084623	0.178295	133.731	ENSG00000140350	promoter	ANP32A
15	68930498	68930582	85	15	0.602387	0.456823	0.145564	68.512	ENSG00000258484	promoter	SPESP1
15	68930498	68930582	85	15	0.602387	0.456823	0.145564	68.512	ENSG00000137808	promoter	AC027088.1
15	68930498	68930582	85	15	0.602387	0.456823	0.145564	68.512	ENSG00000255346	promoter	NOX5
15	68930498	68930582	85	15	0.602387	0.456823	0.145564	68.512	ENSG00000285919	promoter	AC087639.2
15	68930841	68931040	200	37	0.833112	0.696284	0.136828	232.857	ENSG00000285919	promoter	AC087639.2
15	70853424	70853526	103	13	0.138298	0.284494	-0.146196	-61.2104	ENSG00000166173	promoter	LARP6
15	72197766	72197906	141	37	0.0806272	0.387361	-0.306734	-270.294	ENSG00000175318	promoter	GRAMD2A
15	72230403	72230460	58	15	0.21357	0.105495	0.108076	63.8889	ENSG00000067225	promoter	PKM
15	72687139	72687280	142	24	0.636553	0.825157	-0.188604	-138.589	ENSG00000175202	promoter	HIGD2B
15	73684253	73684348	96	27	0.329717	0.134192	0.195525	144.44	ENSG00000103855	promoter	CD276
15	73926540	73926643	104	17	0.055496	0.142627	-0.0871311	-72.9313	ENSG00000261801	promoter	LOXL1-AS1
15	75454664	75454734	71	15	0.30489	0.122447	0.182443	75.769	ENSG00000276744	promoter	AC105137.2
15	77028212	77028313	102	23	0.26501	0.418003	-0.152993	-105.693	ENSG00000140368	promoter	PSTPIP1
15	77894341	77894478	138	22	0.619255	0.74421	-0.124955	-97.1901	ENSG00000260139	promoter	CSPG4P13
15	77986855	77986972	118	15	0.367627	0.572366	-0.204738	-72.2624	ENSG00000261143	promoter	ADAMTS7P3
15	78025758	78025822	65	12	0.957242	0.83755	0.119692	65.0749	ENSG00000167202	promoter	TBC1D2B
15	78264171	78264326	156	31	0.554995	0.711144	-0.156149	-163.933	ENSG00000140403	promoter	DNAJA4
15	78264171	78264326	156	31	0.554995	0.711144	-0.156149	-163.933	ENSG00000259708	promoter	AC090607.3
15	78765610	78765765	156	23	0.710204	0.860928	-0.150724	-109.352	ENSG00000136378	promoter	ADAMTS7
15	78872753	78872860	108	30	0.0814355	0.298748	-0.217312	-207.581	ENSG00000185787	promoter	MORF4L1
15	79971931	79971984	54	11	0.921187	0.812102	0.109085	50.6979	ENSG00000140379	promoter	BCL2A1
15	80059933	80060014	82	27	0.0781227	0.175202	-0.0970789	-126.761	ENSG00000086666	promoter	ZFAND6
15	80404206	80404281	76	29	0.0842234	0.226183	-0.141959	-164.49	ENSG00000172379	promoter	ARNT2
15	80404206	80404281	76	29	0.0842234	0.226183	-0.141959	-164.49	ENSG00000259495	promoter	AC016705.2
15	80404338	80404435	98	40	0.0701744	0.231238	-0.161063	-264.644	ENSG00000172379	promoter	ARNT2
15	80404338	80404435	98	40	0.0701744	0.231238	-0.161063	-264.644	ENSG00000259495	promoter	AC016705.2
15	81158585	81158771	187	45	0.832697	0.935481	-0.102784	-271.959	ENSG00000172349	promoter	IL16
15	82047259	82047316	58	17	0.089065	0.194512	-0.105447	-100.131	ENSG00000183496	promoter	MEX3B
15	83067749	83067845	97	15	0.365802	0.543281	-0.177479	-73.1227	ENSG00000064726	promoter	BTBD1
15	83653674	83653910	237	76	0.0522131	0.142786	-0.0905726	-400.249	ENSG00000156218	promoter	ADAMTSL3
15	85330929	85331032	104	9	0.402495	0.636117	-0.233622	-50.0884	ENSG00000218052	promoter	ADAMTS7P4
15	85750179	85750353	175	17	0.286608	0.465046	-0.178438	-91.0441	ENSG00000259407	promoter	AC021739.2
15	88803173	88803362	190	45	0.0788614	0.215894	-0.137033	-228.388	ENSG00000157766	promoter	ACAN
15	88907169	88907369	201	22	0.620781	0.817176	-0.196395	-137.447	ENSG00000140545	promoter	MFGE8
15	89360174	89360392	219	35	0.165514	0.0882938	0.0772198	162.194	ENSG00000255571	promoter	MIR9-3HG
15	90183973	90184175	203	15	0.11069	0.260992	-0.150301	-70.8789	ENSG00000185033	promoter	SEMA4B
15	90529798	90529911	114	35	0.0768081	0.153019	-0.0762111	-170.151	ENSG00000140577	promoter	CRTC3
15	90884084	90884210	127	13	0.261102	0.13561	0.125492	56.6618	ENSG00000182511	promoter	FES
15	90935226	90935414	189	43	0.100271	0.280263	-0.179991	-217.694	ENSG00000140553	promoter	UNC45A
15	90935226	90935414	189	43	0.100271	0.280263	-0.179991	-217.694	ENSG00000184508	promoter	HDDC3
15	92711705	92711875	171	49	0.87181	0.940372	-0.0685621	-248.517	ENSG00000253954	promoter	HMGN1P38
15	92808638	92808700	63	19	0.210351	0.131123	0.0792283	83.6166	ENSG00000258922	promoter	AC106028.2
15	92819074	92819275	202	16	0.457355	0.636644	-0.179289	-76.8026	ENSG00000275175	promoter	AC106028.5
15	96323094	96323196	103	23	0.161037	0.285977	-0.124941	-113.886	ENSG00000247809	promoter	NR2F2-AS1
15	96331958	96332035	78	23	0.0512164	0.0899651	-0.0387488	-93.6982	ENSG00000185551	promoter	NR2F2
15	96331958	96332035	78	23	0.0512164	0.0899651	-0.0387488	-93.6982	ENSG00000283888	promoter	MIR1469
15	96353975	96354097	123	27	0.272513	0.156888	0.115624	113.658	ENSG00000259275	promoter	AC087477.2
15	98549125	98549205	81	13	0.735462	0.584608	0.150854	57.4719	ENSG00000283597	promoter	FAM169B
15	98647485	98647715	231	69	0.0978577	0.280424	-0.182567	-378.968	ENSG00000140443	promoter	IGF1R
15	98647485	98647715	231	69	0.0978577	0.280424	-0.182567	-378.968	ENSG00000259424	promoter	IRAIN
15	99005484	99005726	243	45	0.300616	0.460833	-0.160218	-269.075	ENSG00000183571	promoter	PGPEP1L
15	99566298	99566439	142	18	0.0683923	0.285064	-0.216672	-105.938	ENSG00000068305	promoter	MEF2A
15	100861578	100861833	256	22	0.562304	0.752347	-0.190043	-115.508	ENSG00000272639	promoter	AC015712.5
15	100861578	100861833	256	22	0.562304	0.752347	-0.190043	-115.508	ENSG00000259604	promoter	AC015712.4
15	100919441	100919550	110	36	0.135736	0.272641	-0.136905	-162.085	ENSG00000259583	promoter	AC015712.2
16	72575	72651	77	28	0.355433	0.129869	0.225564	156.562	ENSG00000007384	promoter	RHBDF1
16	77962	78054	93	19	0.226309	0.0991874	0.127121	78.3588	ENSG00000103152	promoter	MPG
16	77962	78054	93	19	0.226309	0.0991874	0.127121	78.3588	ENSG00000007384	promoter	RHBDF1
16	282603	282713	111	17	0.810986	0.926255	-0.115268	-72.5305	ENSG00000185615	promoter	PDIA2
16	352332	352567	236	83	0.0891896	0.323274	-0.234085	-597.334	ENSG00000103126	promoter	AXIN1
16	370423	370604	182	24	0.222117	0.0721126	0.150005	107.958	ENSG00000086504	promoter	MRPL28
16	381815	381899	85	21	0.302618	0.129996	0.172622	87.2632	ENSG00000236829	promoter	Z97634.1
16	382167	382281	115	36	0.254873	0.0973544	0.157519	191.033	ENSG00000129925	promoter	TMEM8A
16	384773	384938	166	17	0.869004	0.743493	0.125511	77.3349	ENSG00000236829	promoter	Z97634.1
16	398187	398314	128	15	0.345989	0.508774	-0.162785	-69.6716	ENSG00000103202	promoter	NME4
16	401139	401218	80	13	0.245446	0.149515	0.0959306	56.9994	ENSG00000242612	promoter	DECR2
16	527947	528148	202	62	0.127975	0.383153	-0.255178	-385.151	ENSG00000277142	promoter	LINC00235
16	569965	570031	67	21	0.200882	0.076338	0.124544	128.343	ENSG00000007541	promoter	PIGQ
16	649923	650009	87	13	0.158066	0.290318	-0.132251	-64.6095	ENSG00000228201	promoter	AL022341.1
16	660593	660684	92	19	0.456284	0.290588	0.165696	89.1516	ENSG00000161996	promoter	WDR90
16	661075	661218	144	16	0.441097	0.265776	0.175321	77.4262	ENSG00000161996	promoter	WDR90
16	705770	705828	59	11	0.0785408	0.238997	-0.160456	-70.5994	ENSG00000279255	promoter	Z97653.2
16	705770	705828	59	11	0.0785408	0.238997	-0.160456	-70.5994	ENSG00000127585	promoter	FBXL16
16	705888	706123	236	55	0.0776809	0.284158	-0.206477	-307.754	ENSG00000279255	promoter	Z97653.2
16	705888	706123	236	55	0.0776809	0.284158	-0.206477	-307.754	ENSG00000127585	promoter	FBXL16
16	874637	874755	119	21	0.863445	0.937815	-0.0743695	-89.0274	ENSG00000103227	promoter	LMF1
16	886897	887156	260	26	0.802401	0.559032	0.243369	173.222	ENSG00000103227	promoter	LMF1
16	887375	887499	125	23	0.751047	0.592656	0.158391	114.861	ENSG00000103227	promoter	LMF1
16	981084	981175	92	23	0.0657213	0.11782	-0.052099	-86.5579	ENSG00000005513	promoter	SOX8
16	981084	981175	92	23	0.0657213	0.11782	-0.052099	-86.5579	ENSG00000260807	promoter	AC009041.2
16	982853	982941	89	15	0.353636	0.503896	-0.150261	-67.3724	ENSG00000260807	promoter	AC009041.2
16	982853	982941	89	15	0.353636	0.503896	-0.150261	-67.3724	ENSG00000103227	promoter	LMF1
16	983074	983213	140	16	0.334436	0.5074	-0.172964	-73.2869	ENSG00000260807	promoter	AC009041.2
16	983074	983213	140	16	0.334436	0.5074	-0.172964	-73.2869	ENSG00000103227	promoter	LMF1
16	983275	983450	176	24	0.360749	0.551998	-0.191249	-128.91	ENSG00000260807	promoter	AC009041.2
16	983275	983450	176	24	0.360749	0.551998	-0.191249	-128.91	ENSG00000103227	promoter	LMF1
16	1097794	1097890	97	16	0.415067	0.61858	-0.203513	-76.4728	ENSG00000184471	promoter	C1QTNF8
16	1152547	1152622	76	12	0.259954	0.0842415	0.175713	66.6355	ENSG00000196557	promoter	CACNA1H
16	1160702	1160788	87	18	0.675575	0.539941	0.135634	83.2802	ENSG00000259910	promoter	AC120498.1
16	1333494	1333749	256	56	0.0933146	0.251426	-0.158111	-274.378	ENSG00000007516	promoter	BAIAP3
16	1333817	1333906	90	17	0.0938779	0.239109	-0.145231	-80.5041	ENSG00000007516	promoter	BAIAP3
16	1528314	1528645	332	35	0.411552	0.578681	-0.167128	-165.141	ENSG00000131634	promoter	TMEM204
16	1528314	1528645	332	35	0.411552	0.578681	-0.167128	-165.141	ENSG00000187535	promoter	IFT140
16	1528723	1528918	196	27	0.434693	0.646427	-0.211734	-164.808	ENSG00000187535	promoter	IFT140
16	1528723	1528918	196	27	0.434693	0.646427	-0.211734	-164.808	ENSG00000280062	promoter	AL031719.1
16	1611671	1611771	101	15	0.125139	0.066192	0.0589468	59.2645	ENSG00000187535	promoter	IFT140
16	1611671	1611771	101	15	0.125139	0.066192	0.0589468	59.2645	ENSG00000007545	promoter	CRAMP1
16	1614193	1614325	133	39	0.107383	0.225738	-0.118355	-162.725	ENSG00000007545	promoter	CRAMP1
16	1772052	1772153	102	15	0.161893	0.303444	-0.141551	-67.8731	ENSG00000103024	promoter	NME3
16	1772052	1772153	102	15	0.161893	0.303444	-0.141551	-67.8731	ENSG00000197774	promoter	EME2
16	2071746	2071946	201	21	0.769723	0.900229	-0.130506	-96.4439	ENSG00000103197	promoter	TSC2
16	2082630	2082739	110	13	0.617288	0.775726	-0.158438	-59.9206	ENSG00000103197	promoter	TSC2
16	2090558	2090751	194	23	0.747445	0.864617	-0.117171	-107.547	ENSG00000259933	promoter	AC009065.2
16	2090558	2090751	194	23	0.747445	0.864617	-0.117171	-107.547	ENSG00000221656	promoter	MIR1225
16	2090861	2091243	383	87	0.717131	0.856905	-0.139774	-542.675	ENSG00000259933	promoter	AC009065.2
16	2090861	2091243	383	87	0.717131	0.856905	-0.139774	-542.675	ENSG00000221656	promoter	MIR1225
16	2090861	2091243	383	87	0.717131	0.856905	-0.139774	-542.675	ENSG00000008710	promoter	PKD1
16	2196825	2196930	106	34	0.125229	0.27691	-0.151681	-155.269	ENSG00000167971	promoter	CASKIN1
16	2211019	2211168	150	20	0.575621	0.764492	-0.18887	-112.218	ENSG00000261532	promoter	AC009065.7
16	2211019	2211168	150	20	0.575621	0.764492	-0.18887	-112.218	ENSG00000182685	promoter	BRICD5
16	2252133	2252220	88	14	0.430794	0.598579	-0.167785	-67.1015	ENSG00000167969	promoter	ECI1
16	2471333	2471410	78	23	0.0697347	0.152954	-0.0832194	-95.7324	ENSG00000162068	promoter	NTN3
16	2473732	2473977	246	79	0.12186	0.29695	-0.175089	-376.241	ENSG00000162065	promoter	TBC1D24
16	2474955	2475162	208	64	0.110888	0.346571	-0.235683	-405.235	ENSG00000260293	promoter	AC106820.4
16	2474955	2475162	208	64	0.110888	0.346571	-0.235683	-405.235	ENSG00000162065	promoter	TBC1D24
16	2798427	2798611	185	51	0.674538	0.535356	0.139182	268.003	ENSG00000215148	promoter	PRSS41
16	2798427	2798611	185	51	0.674538	0.535356	0.139182	268.003	ENSG00000221719	promoter	SNORA3C
16	3036776	3036866	91	17	0.294681	0.124851	0.16983	81.0209	ENSG00000162069	promoter	BICDL2
16	3092910	3093135	226	18	0.609636	0.804926	-0.19529	-100.068	ENSG00000130182	promoter	ZSCAN10
16	3950512	3950684	173	28	0.123597	0.244554	-0.120957	-153.915	ENSG00000262185	promoter	AC005736.1
16	4116417	4116584	168	67	0.100672	0.237558	-0.136886	-395.427	ENSG00000162104	promoter	ADCY9
16	4242030	4242133	104	15	0.547093	0.711276	-0.164183	-63.2135	ENSG00000185739	promoter	SRL
16	4680579	4680657	79	12	0.651138	0.856191	-0.205053	-67.0112	ENSG00000102858	promoter	MGRN1
16	4937062	4937155	94	41	0.110517	0.205077	-0.09456	-175.406	ENSG00000118898	promoter	PPL
16	6771914	6772315	402	10	0.661715	0.243335	0.41838	83.3547	ENSG00000078328	promoter	RBFOX1
16	8847222	8847366	145	14	0.653627	0.83266	-0.179033	-76.1019	ENSG00000260276	promoter	AC022167.2
16	11586893	11587004	112	25	0.115542	0.290516	-0.174973	-136.683	ENSG00000189067	promoter	LITAF
16	11797032	11797107	76	20	0.129675	0.285128	-0.155453	-113.282	ENSG00000122299	promoter	ZC3H7A
16	11797032	11797107	76	20	0.129675	0.285128	-0.155453	-113.282	ENSG00000277369	promoter	AC010654.1
16	12080318	12080406	89	12	0.789225	0.614642	0.174583	57.9886	ENSG00000241641	promoter	RPS23P6
16	19691220	19691363	144	13	0.583927	0.398872	0.185056	63.7438	ENSG00000103544	promoter	VPS35L
16	21507870	21507984	115	13	0.60809	0.766618	-0.158528	-61.0384	ENSG00000265462	promoter	MIR3680-1
16	21522144	21522264	121	11	0.429566	0.623514	-0.193948	-77.8389	ENSG00000180747	promoter	SMG1P3
16	21522144	21522264	121	11	0.429566	0.623514	-0.193948	-77.8389	ENSG00000258186	promoter	SLC7A5P2
16	28211629	28211696	68	19	0.0511421	0.106948	-0.0558056	-80.2133	ENSG00000169180	promoter	XPO6
16	28292339	28292414	76	40	0.113027	0.285092	-0.172065	-258.556	ENSG00000188322	promoter	SBK1
16	28292339	28292414	76	40	0.113027	0.285092	-0.172065	-258.556	ENSG00000246465	promoter	AC138904.1
16	29220556	29221017	462	74	0.456182	0.668697	-0.212516	-533.435	ENSG00000259807	promoter	AC009093.1
16	29694525	29694775	251	14	0.585788	0.757405	-0.171617	-65.4923	ENSG00000103485	promoter	QPRT
16	29806565	29806724	160	57	0.13621	0.275658	-0.139448	-222.553	ENSG00000103495	promoter	MAZ
16	29806565	29806724	160	57	0.13621	0.275658	-0.139448	-222.553	ENSG00000275857	promoter	AC009133.4
16	29806565	29806724	160	57	0.13621	0.275658	-0.139448	-222.553	ENSG00000280607	promoter	AC009133.5
16	29962019	29962107	89	33	0.0734693	0.144389	-0.0709199	-130.398	ENSG00000149932	promoter	TMEM219
16	30063741	30063922	182	17	0.321817	0.526075	-0.204258	-84.2563	ENSG00000149925	promoter	ALDOA
16	30526553	30526727	175	30	0.123523	0.327096	-0.203573	-125.923	ENSG00000278922	promoter	AC002310.6
16	30526553	30526727	175	30	0.123523	0.327096	-0.203573	-125.923	ENSG00000169957	promoter	ZNF768
16	30527155	30527283	129	31	0.0579073	0.134287	-0.0763795	-127.662	ENSG00000169957	promoter	ZNF768
16	30896558	30896708	151	23	0.394707	0.162708	0.231999	109.353	ENSG00000150281	promoter	CTF1
16	30896558	30896708	151	23	0.394707	0.162708	0.231999	109.353	ENSG00000099385	promoter	BCL7C
16	30896558	30896708	151	23	0.394707	0.162708	0.231999	109.353	ENSG00000262721	promoter	AC135048.2
16	30998269	30998516	248	17	0.69993	0.858639	-0.158708	-80.6164	ENSG00000099365	promoter	STX1B
16	31093731	31093868	138	22	0.152944	0.330562	-0.177618	-132.969	ENSG00000167397	promoter	VKORC1
16	31135612	31135788	177	23	0.364968	0.560321	-0.195353	-124.12	ENSG00000052344	promoter	PRSS8
16	31427954	31428240	287	59	0.278516	0.483514	-0.204998	-383.689	ENSG00000277543	promoter	AC026471.5
16	32116137	32116190	54	16	0.140617	0.317593	-0.176977	-78.8663	ENSG00000260584	promoter	AC142381.2
16	32116359	32116607	249	69	0.213996	0.122383	0.0916134	385.179	ENSG00000260584	promoter	AC142381.2
16	33028207	33028306	100	25	0.570481	0.474151	0.0963302	92.9285	ENSG00000261259	promoter	AC142086.5
16	48610695	48610852	158	20	0.438812	0.643826	-0.205015	-104.704	ENSG00000102921	promoter	N4BP1
16	49781527	49781678	152	13	0.623272	0.779191	-0.155919	-62.2689	ENSG00000102935	promoter	ZNF423
16	50368568	50368712	145	39	0.0709432	0.185534	-0.11459	-179.777	ENSG00000261393	promoter	AC007493.2
16	50693478	50693587	110	33	0.106297	0.205877	-0.0995799	-134.301	ENSG00000167207	promoter	NOD2
16	51149420	51149859	440	52	0.542266	0.353849	0.188417	315.125	ENSG00000285367	promoter	AC087564.1
16	51149936	51150149	214	38	0.218184	0.111785	0.106399	201.797	ENSG00000285367	promoter	AC087564.1
16	51245069	51245223	155	20	0.838741	0.685468	0.153273	114.77	ENSG00000285367	promoter	AC087564.1
16	51526656	51526743	88	10	0.458756	0.25826	0.200496	51.6261	ENSG00000260850	promoter	AC007344.1
16	52084307	52084536	230	16	0.879212	0.633714	0.245498	110.109	ENSG00000261749	promoter	LINC02180
16	53130543	53130630	88	21	0.126105	0.0626359	0.0634693	80.5699	ENSG00000177200	promoter	CHD9
16	54063361	54063606	246	14	0.403257	0.646361	-0.243105	-84.6981	ENSG00000140718	promoter	FTO
16	54286921	54287020	100	35	0.10527	0.225764	-0.120494	-182.253	ENSG00000177508	promoter	IRX3
16	54290558	54290725	168	31	0.21309	0.121039	0.0920509	162.637	ENSG00000277559	promoter	AC018553.1
16	54932810	54932935	126	19	0.250598	0.156599	0.0939989	81.8799	ENSG00000259711	promoter	AC106738.1
16	54933469	54933725	257	58	0.375799	0.244157	0.131642	318.517	ENSG00000259711	promoter	AC106738.1
16	55479164	55479289	126	18	0.26229	0.0934327	0.168858	84.1066	ENSG00000087245	promoter	MMP2
16	56191240	56191422	183	64	0.263141	0.123945	0.139196	290.761	ENSG00000087258	promoter	GNAO1
16	56191240	56191422	183	64	0.263141	0.123945	0.139196	290.761	ENSG00000246379	promoter	AC007495.1
16	56269354	56269481	128	16	0.543804	0.727943	-0.184138	-81.2032	ENSG00000087258	promoter	GNAO1
16	56635204	56635389	186	33	0.253194	0.367565	-0.11437	-145.425	ENSG00000255986	promoter	MT1JP
16	57628069	57628187	119	23	0.0967464	0.233814	-0.137068	-126.763	ENSG00000205336	promoter	ADGRG1
16	57803540	57803652	113	14	0.298824	0.496226	-0.197403	-72.132	ENSG00000140859	promoter	KIFC3
16	58115364	58115436	73	11	0.53545	0.698269	-0.16282	-52.7136	ENSG00000260545	promoter	AC026771.1
16	62021154	62021532	379	23	0.60151	0.369631	0.231879	152.765	ENSG00000150394	promoter	CDH8
16	65122146	65122261	116	18	0.115865	0.389208	-0.273343	-99.6437	ENSG00000140937	promoter	CDH11
16	65123936	65124012	77	15	0.349484	0.175598	0.173887	75.2448	ENSG00000140937	promoter	CDH11
16	66428072	66428231	160	27	0.188643	0.0876034	0.101039	133.231	ENSG00000166546	promoter	BEAN1
16	66935858	66935994	137	19	0.46604	0.640302	-0.174262	-97.8816	ENSG00000166595	promoter	CIAO2B
16	67199065	67199568	504	72	0.444644	0.729049	-0.284404	-611.451	ENSG00000102890	promoter	ELMO3
16	67397552	67397730	179	16	0.292895	0.548673	-0.255779	-92.4702	ENSG00000159714	promoter	ZDHHC1
16	67562852	67562942	91	24	0.11845	0.303171	-0.184721	-116.555	ENSG00000259804	promoter	AC027682.1
16	67648442	67648628	187	42	0.206466	0.376745	-0.17028	-215.048	ENSG00000159753	promoter	CARMIL2
16	67649680	67649822	143	18	0.179483	0.356652	-0.177169	-101.261	ENSG00000159753	promoter	CARMIL2
16	67652716	67652965	250	42	0.124899	0.362175	-0.237276	-295.171	ENSG00000159753	promoter	CARMIL2
16	67653034	67653170	137	38	0.12646	0.26128	-0.134821	-177.667	ENSG00000159753	promoter	CARMIL2
16	67884722	67884937	216	29	0.341055	0.56966	-0.228605	-189.898	ENSG00000188038	promoter	NRN1L
16	67964466	67964564	99	10	0.46165	0.690676	-0.229026	-50.4021	ENSG00000124067	promoter	SLC12A4
16	67968580	67968668	89	29	0.262076	0.13053	0.131545	139.97	ENSG00000124067	promoter	SLC12A4
16	67969657	67969755	99	19	0.441521	0.577705	-0.136184	-77.9723	ENSG00000124067	promoter	SLC12A4
16	69385686	69385813	128	36	0.1227	0.311352	-0.188652	-222.941	ENSG00000132604	promoter	TERF2
16	69924999	69925135	137	15	0.297404	0.429107	-0.131703	-67.0322	ENSG00000198373	promoter	WWP2
16	70646666	70646877	212	19	0.618338	0.812962	-0.194624	-109.149	ENSG00000157368	promoter	IL34
16	70680049	70680139	91	21	0.384055	0.523781	-0.139726	-92.5704	ENSG00000132613	promoter	MTSS1L
16	70680207	70680270	64	11	0.493556	0.638384	-0.144828	-51.586	ENSG00000132613	promoter	MTSS1L
16	70691817	70691923	107	14	0.503047	0.697756	-0.194709	-71.6074	ENSG00000103043	promoter	VAC14
16	71884162	71884262	101	31	0.332696	0.137217	0.195478	177.179	ENSG00000261765	promoter	AC009127.1
16	71884162	71884262	101	31	0.332696	0.137217	0.195478	177.179	ENSG00000182149	promoter	IST1
16	71884162	71884262	101	31	0.332696	0.137217	0.195478	177.179	ENSG00000102984	promoter	ZNF821
16	73091136	73091232	97	11	0.892303	0.755582	0.136721	71.582	ENSG00000260880	promoter	HCCAT5
16	73232124	73232443	320	35	0.76505	0.887336	-0.122286	-185.516	ENSG00000261227	promoter	AC140912.1
16	73483227	73483327	101	21	0.455564	0.571232	-0.115668	-101.006	ENSG00000258779	promoter	LINC01568
16	74999389	74999441	53	15	0.131687	0.0691324	0.062555	61.2301	ENSG00000186187	promoter	ZNRF1
16	75517163	75517251	89	25	0.11119	0.0491075	0.0620827	101.054	ENSG00000262583	promoter	TMEM231P1
16	77212321	77212457	137	26	0.0885144	0.206679	-0.118165	-111.952	ENSG00000205078	promoter	SYCE1L
16	77431442	77431540	99	13	0.465365	0.317098	0.148267	62.6329	ENSG00000260701	promoter	AC025284.1
16	78060125	78060243	119	18	0.715288	0.486439	0.228849	128.394	ENSG00000261540	promoter	AC079414.1
16	81644883	81645101	219	24	0.693594	0.872979	-0.179386	-146.582	ENSG00000153815	promoter	CMIP
16	84062744	84062823	80	11	0.44081	0.60508	-0.16427	-50.9104	ENSG00000140943	promoter	MBTPS1
16	84091682	84091822	141	17	0.585219	0.74365	-0.158431	-85.8268	ENSG00000140943	promoter	MBTPS1
16	84648413	84648520	108	41	0.407206	0.174425	0.232781	224.635	ENSG00000135686	promoter	KLHL36
16	84924864	84924974	111	14	0.483122	0.678654	-0.195532	-67.979	ENSG00000279622	promoter	AC025280.2
16	85114056	85114232	177	24	0.54876	0.764824	-0.216064	-153.503	ENSG00000153789	promoter	FAM92B
16	85147257	85147361	105	17	0.365957	0.500681	-0.134723	-71.6836	ENSG00000275088	promoter	AC026469.1
16	85169371	85169520	150	62	0.10933	0.241945	-0.132614	-319.01	ENSG00000131149	promoter	GSE1
16	85279849	85279938	90	16	0.836655	0.700333	0.136322	76.7688	ENSG00000270313	promoter	COX6CP16
16	85751101	85751262	162	55	0.129371	0.0622448	0.0671264	250.49	ENSG00000154102	promoter	C16orf74
16	85916716	85916877	162	13	0.195867	0.401416	-0.205549	-77.5795	ENSG00000274134	promoter	MIR6774
16	85985330	85985427	98	12	0.814575	0.675459	0.139116	53.1015	ENSG00000285040	promoter	AC092723.4
16	86196157	86196267	111	17	0.356414	0.496136	-0.139722	-79.5561	ENSG00000269186	promoter	LINC01082
16	86285648	86285866	219	14	0.372218	0.624484	-0.252266	-78.5615	ENSG00000268532	promoter	LINC02135
16	86286303	86286474	172	24	0.13353	0.268457	-0.134927	-115.427	ENSG00000268532	promoter	LINC02135
16	86286303	86286474	172	24	0.13353	0.268457	-0.134927	-115.427	ENSG00000268754	promoter	LINC01081
16	86288293	86288657	365	14	0.109029	0.323267	-0.214238	-74.2751	ENSG00000268754	promoter	LINC01081
16	86499282	86499381	100	17	0.0831507	0.16627	-0.0831195	-72.5829	ENSG00000268388	promoter	FENDRR
16	86499816	86500398	583	30	0.170147	0.447071	-0.276924	-203.508	ENSG00000268388	promoter	FENDRR
16	87740899	87741077	179	16	0.584265	0.764092	-0.179827	-87.169	ENSG00000104731	promoter	KLHDC4
16	87835963	87836260	298	33	0.572125	0.763307	-0.191182	-200.531	ENSG00000278598	promoter	MIR6775
16	87835963	87836260	298	33	0.572125	0.763307	-0.191182	-200.531	ENSG00000260466	promoter	AC126696.2
16	87836602	87836719	118	16	0.694198	0.878491	-0.184292	-95.9871	ENSG00000278598	promoter	MIR6775
16	87945171	87945310	140	19	0.394069	0.527613	-0.133544	-84.1058	ENSG00000260443	promoter	AC127455.1
16	88088096	88088176	81	15	0.486754	0.657735	-0.170981	-74.3722	ENSG00000261193	promoter	AC134312.4
16	88101603	88101765	163	14	0.37577	0.204591	0.17118	69.4846	ENSG00000205037	promoter	AC134312.1
16	88453164	88453412	249	64	0.104935	0.281875	-0.176941	-315.517	ENSG00000179588	promoter	ZFPM1
16	88467825	88467923	99	15	0.627423	0.791546	-0.164124	-68.1387	ENSG00000263456	promoter	MIR5189
16	88468880	88468992	113	12	0.429344	0.639066	-0.209722	-58.6998	ENSG00000263456	promoter	MIR5189
16	88648463	88648559	97	13	0.891744	0.755718	0.136026	62.3318	ENSG00000051523	promoter	CYBA
16	88703447	88703612	166	15	0.498572	0.659348	-0.160776	-74.5672	ENSG00000158717	promoter	RNF166
16	88941358	88941456	99	19	0.180261	0.47837	-0.298109	-103.936	ENSG00000261226	promoter	AC092384.3
16	88941358	88941456	99	19	0.180261	0.47837	-0.298109	-103.936	ENSG00000129993	promoter	CBFA2T3
16	89159088	89159415	328	43	0.766856	0.590562	0.176293	248.321	ENSG00000180422	promoter	LINC00304
16	89320721	89321133	413	35	0.329902	0.541417	-0.211516	-194.146	ENSG00000261253	promoter	AC137932.2
16	89320721	89321133	413	35	0.329902	0.541417	-0.211516	-194.146	ENSG00000167522	promoter	ANKRD11
16	89344564	89344830	267	27	0.384989	0.563944	-0.178955	-139.862	ENSG00000167522	promoter	ANKRD11
16	89489930	89490033	104	10	0.0504569	0.237475	-0.187018	-54.8488	ENSG00000197912	promoter	SPG7
16	89489930	89490033	104	10	0.0504569	0.237475	-0.187018	-54.8488	ENSG00000167522	promoter	ANKRD11
16	89523610	89523714	105	13	0.771034	0.66483	0.106203	54.2111	ENSG00000197912	promoter	SPG7
16	89584586	89584729	144	17	0.620398	0.778764	-0.158366	-78.2325	ENSG00000178773	promoter	CPNE7
16	89722519	89722680	162	31	0.313057	0.18034	0.132717	157.227	ENSG00000158805	promoter	ZNF276
16	89722519	89722680	162	31	0.313057	0.18034	0.132717	157.227	ENSG00000075399	promoter	VPS9D1
16	90019488	90019625	138	26	0.147138	0.356788	-0.20965	-137.401	ENSG00000141013	promoter	GAS8
16	90019488	90019625	138	26	0.147138	0.356788	-0.20965	-137.401	ENSG00000003249	promoter	DBNDD1
16	90077518	90077673	156	28	0.184943	0.368916	-0.183973	-186.009	ENSG00000126856	promoter	PRDM7
16	90077969	90078107	139	15	0.306503	0.523529	-0.217026	-86.619	ENSG00000126856	promoter	PRDM7
17	182476	182663	188	13	0.383285	0.634089	-0.250804	-70.1716	ENSG00000272636	promoter	DOC2B
17	331322	331582	261	25	0.371694	0.545998	-0.174305	-116.292	ENSG00000262061	promoter	AC129507.1
17	331322	331582	261	25	0.371694	0.545998	-0.174305	-116.292	ENSG00000181031	promoter	RPH3AL
17	414205	414272	68	14	0.729099	0.583788	0.145311	63.8362	ENSG00000241525	promoter	AC141424.1
17	502986	503207	222	40	0.817199	0.903067	-0.0858677	-198.614	ENSG00000263015	promoter	AC015853.2
17	732646	732872	227	60	0.0681544	0.290395	-0.222241	-427.491	ENSG00000167695	promoter	FAM57A
17	1012386	1012655	270	42	0.751959	0.853495	-0.101537	-189.406	ENSG00000159842	promoter	ABR
17	1023016	1023123	108	19	0.637998	0.749198	-0.1112	-82.7872	ENSG00000264429	promoter	MIR3183
17	1153943	1154131	189	24	0.319506	0.508177	-0.188671	-132.233	ENSG00000275997	promoter	AC016292.2
17	1154676	1154830	155	15	0.639275	0.83874	-0.199466	-80.8932	ENSG00000275997	promoter	AC016292.2
17	1154676	1154830	155	15	0.639275	0.83874	-0.199466	-80.8932	ENSG00000159842	promoter	ABR
17	1230337	1230530	194	34	0.375757	0.539464	-0.163707	-179.787	ENSG00000159842	promoter	ABR
17	1270324	1270444	121	20	0.238662	0.423305	-0.184643	-105.586	ENSG00000205899	promoter	BHLHA9
17	1482965	1483113	149	23	0.695857	0.847354	-0.151498	-111.183	ENSG00000197879	promoter	MYO1C
17	1485602	1485734	133	35	0.0949657	0.320507	-0.225541	-176.568	ENSG00000197879	promoter	MYO1C
17	1645510	1645614	105	14	0.681129	0.436714	0.244416	81.2487	ENSG00000074660	promoter	SCARF1
17	2025428	2025526	99	19	0.0908242	0.237307	-0.146483	-76.8882	ENSG00000262869	promoter	AC099684.3
17	2025428	2025526	99	19	0.0908242	0.237307	-0.146483	-76.8882	ENSG00000185924	promoter	RTN4RL1
17	2050544	2050649	106	14	0.0846386	0.350536	-0.265898	-81.1301	ENSG00000267200	promoter	MIR132
17	2050544	2050649	106	14	0.0846386	0.350536	-0.265898	-81.1301	ENSG00000267195	promoter	MIR212
17	2303838	2303949	112	35	0.0756116	0.163621	-0.0880094	-183.422	ENSG00000167720	promoter	SRR
17	2303838	2303949	112	35	0.0756116	0.163621	-0.0880094	-183.422	ENSG00000070366	promoter	SMG6
17	2393868	2393918	51	11	0.0988287	0.212561	-0.113732	-54.6622	ENSG00000070444	promoter	MNT
17	3964341	3964425	85	27	0.110041	0.23638	-0.126339	-138.189	ENSG00000074370	promoter	ATP2A3
17	4785275	4785413	139	31	0.179602	0.0792452	0.100357	170.815	ENSG00000280254	promoter	AC233723.2
17	4807123	4807191	69	18	0.105929	0.250758	-0.144829	-97.711	ENSG00000129219	promoter	PLD2
17	4807123	4807191	69	18	0.105929	0.250758	-0.144829	-97.711	ENSG00000262165	promoter	AC233723.1
17	4898981	4899049	69	13	0.312019	0.476636	-0.164617	-58.9882	ENSG00000205710	promoter	C17orf107
17	5771099	5771576	478	94	0.230453	0.463654	-0.233201	-721.922	ENSG00000284837	promoter	AC007846.1
17	5771099	5771576	478	94	0.230453	0.463654	-0.233201	-721.922	ENSG00000285471	promoter	AC007846.2
17	6070206	6070334	129	30	0.119196	0.377342	-0.258145	-167.283	ENSG00000179314	promoter	WSCD1
17	6655015	6655122	108	25	0.2226	0.354369	-0.131769	-116.469	ENSG00000283301	promoter	MIR4520-2
17	6655015	6655122	108	25	0.2226	0.354369	-0.131769	-116.469	ENSG00000261996	promoter	AC004706.1
17	6655015	6655122	108	25	0.2226	0.354369	-0.131769	-116.469	ENSG00000274114	promoter	ALOX15P1
17	6713880	6713986	107	25	0.0844181	0.201572	-0.117154	-120.769	ENSG00000141485	promoter	SLC13A5
17	7295294	7295349	56	13	0.429848	0.295983	0.133864	57.5473	ENSG00000006047	promoter	YBX2
17	7308184	7308235	52	15	0.197386	0.0880071	0.109379	61.4329	ENSG00000132507	promoter	EIF5A
17	7350631	7350983	353	48	0.117785	0.265657	-0.147873	-266.808	ENSG00000072818	promoter	ACAP1
17	7350631	7350983	353	48	0.117785	0.265657	-0.147873	-266.808	ENSG00000213859	promoter	KCTD11
17	7548976	7549040	65	10	0.0767066	0.187428	-0.110722	-49.6443	ENSG00000239697	promoter	TNFSF12
17	7548976	7549040	65	10	0.0767066	0.187428	-0.110722	-49.6443	ENSG00000248871	promoter	TNFSF12-TNFSF13
17	7562105	7562178	74	15	0.12688	0.067817	0.0590626	55.7055	ENSG00000161956	promoter	SENP3
17	7562105	7562178	74	15	0.12688	0.067817	0.0590626	55.7055	ENSG00000277957	promoter	SENP3-EIF4A1
17	7705108	7705296	189	27	0.333907	0.0929407	0.240967	122.03	ENSG00000108947	promoter	EFNB3
17	7740480	7740704	225	43	0.527115	0.652292	-0.125177	-200.431	ENSG00000183914	promoter	DNAH2
17	7854973	7855079	107	13	0.558317	0.40831	0.150007	56.695	ENSG00000167874	promoter	TMEM88
17	7890649	7890710	62	13	0.865362	0.757878	0.107484	58.0834	ENSG00000170004	promoter	CHD3
17	7929305	7929572	268	50	0.347046	0.587433	-0.240388	-277.072	ENSG00000170049	promoter	KCNAB3
17	8080820	8080924	105	17	0.348187	0.506165	-0.157978	-73.4414	ENSG00000179477	promoter	ALOX12B
17	8247032	8247164	133	15	0.606695	0.391245	0.21545	79.2061	ENSG00000178921	promoter	PFAS
17	8964969	8965202	234	32	0.467248	0.282986	0.184263	180.699	ENSG00000266389	promoter	AC002091.2
17	9576569	9576649	81	22	0.0477362	0.139607	-0.0918705	-116.731	ENSG00000166596	promoter	CFAP52
17	9576569	9576649	81	22	0.0477362	0.139607	-0.0918705	-116.731	ENSG00000170310	promoter	STX8
17	10382732	10382841	110	26	0.932039	0.838022	0.094017	141.735	ENSG00000272736	promoter	AC005323.2
17	10382732	10382841	110	26	0.932039	0.838022	0.094017	141.735	ENSG00000272975	promoter	MYHAS
17	15750072	15750143	72	10	0.515011	0.67807	-0.163059	-52.1322	ENSG00000233002	promoter	AC005324.1
17	15750072	15750143	72	10	0.515011	0.67807	-0.163059	-52.1322	ENSG00000267227	promoter	AC005324.6
17	15786393	15786470	78	20	0.182181	0.385343	-0.203162	-111.875	ENSG00000179277	promoter	MEIS3P1
17	15786572	15786771	200	26	0.245062	0.471963	-0.226901	-140.122	ENSG00000179277	promoter	MEIS3P1
17	17207185	17207328	144	14	0.361876	0.564167	-0.20229	-78.688	ENSG00000179598	promoter	PLD6
17	18157732	18157927	196	35	0.618374	0.763123	-0.144748	-166.917	ENSG00000091536	promoter	MYO15A
17	18247051	18247101	51	13	0.500592	0.641289	-0.140697	-56.8692	ENSG00000177731	promoter	FLII
17	20376762	20376926	165	35	0.237991	0.371795	-0.133803	-155.576	ENSG00000214832	promoter	UPF3AP2
17	20530894	20530992	99	17	0.455391	0.312076	0.143315	77.4398	ENSG00000260907	promoter	AC015818.2
17	20896575	20896673	99	15	0.69176	0.80096	-0.1092	-68.4172	ENSG00000252483	promoter	RNU6-1178P
17	20896575	20896673	99	15	0.69176	0.80096	-0.1092	-68.4172	ENSG00000205212	promoter	CCDC144NL
17	27559680	27559864	185	17	0.244809	0.509945	-0.265137	-122.397	ENSG00000141068	promoter	KSR1
17	28384491	28384797	307	53	0.420791	0.256024	0.164767	317.195	ENSG00000004139	promoter	SARM1
17	29204459	29204571	113	24	0.34367	0.508149	-0.164479	-133.851	ENSG00000178082	promoter	TWF1P1
17	29589602	29589702	101	25	0.295706	0.103391	0.192315	155.8	ENSG00000108262	promoter	GIT1
17	29589602	29589702	101	25	0.295706	0.103391	0.192315	155.8	ENSG00000198720	promoter	ANKRD13B
17	29593403	29593494	92	54	0.285904	0.0934632	0.192441	384.962	ENSG00000198720	promoter	ANKRD13B
17	29593403	29593494	92	54	0.285904	0.0934632	0.192441	384.962	ENSG00000264647	promoter	AC104564.4
17	29593788	29593933	146	35	0.0810095	0.219691	-0.138682	-183.719	ENSG00000264647	promoter	AC104564.4
17	31530303	31530529	227	28	0.690669	0.846311	-0.155642	-154.18	ENSG00000131242	promoter	RAB11FIP4
17	31560044	31560357	314	63	0.207656	0.344462	-0.136806	-356.161	ENSG00000278546	promoter	AC003101.2
17	31889489	31889793	305	29	0.870342	0.745156	0.125186	142.898	ENSG00000108651	promoter	UTP6
17	32494720	32494846	127	29	0.898919	0.810608	0.088311	133.861	ENSG00000266718	promoter	AC079336.5
17	35313604	35313694	91	12	0.154207	0.305371	-0.151164	-54.6055	ENSG00000267364	promoter	AC022706.1
17	35449293	35449422	130	17	0.162788	0.294308	-0.13152	-76.2272	ENSG00000154760	promoter	SLFN13
17	35449711	35449869	159	25	0.214603	0.355773	-0.14117	-142.621	ENSG00000154760	promoter	SLFN13
17	35515150	35515336	187	31	0.508918	0.66833	-0.159413	-179.204	ENSG00000255987	promoter	TOMM20P2
17	35539219	35539305	87	16	0.484677	0.772571	-0.287894	-140.057	ENSG00000205045	promoter	SLFN12L
17	35808560	35808647	88	11	0.45193	0.276208	0.175722	52.033	ENSG00000270647	promoter	TAF15
17	36182640	36182826	187	38	0.082151	0.159777	-0.0776261	-213.207	ENSG00000274767	promoter	AC243829.1
17	36500862	36500937	76	13	0.831885	0.933106	-0.101222	-59.042	ENSG00000278259	promoter	MYO19
17	37359267	37359388	122	36	0.0921951	0.248364	-0.156169	-199.797	ENSG00000278540	promoter	ACACA
17	37406781	37406915	135	60	0.0623693	0.155508	-0.0931382	-322.413	ENSG00000276234	promoter	TADA2A
17	37406781	37406915	135	60	0.0623693	0.155508	-0.0931382	-322.413	ENSG00000278540	promoter	ACACA
17	37517437	37517503	67	12	0.626332	0.80419	-0.177857	-63.0095	ENSG00000275066	promoter	SYNRG
17	38419126	38419481	356	59	0.144705	0.39661	-0.251904	-283.833	ENSG00000275832	promoter	ARHGAP23
17	38559396	38559759	364	58	0.247051	0.0727384	0.174312	404.171	ENSG00000277363	promoter	SRCIN1
17	38730257	38730376	120	24	0.397885	0.132845	0.26504	134.01	ENSG00000277972	promoter	CISD3
17	38799655	38799741	87	13	0.0803367	0.213725	-0.133388	-65.4134	ENSG00000276293	promoter	PIP4K2B
17	39169321	39169419	99	16	0.901927	0.783817	0.11811	77.849	ENSG00000141748	promoter	ARL5C
17	40062810	40062908	99	13	0.393282	0.146868	0.246414	65.6723	ENSG00000126351	promoter	THRA
17	40062810	40062908	99	13	0.393282	0.146868	0.246414	65.6723	ENSG00000008838	promoter	MED24
17	40121932	40122105	174	41	0.40927	0.123051	0.286219	211.292	ENSG00000188895	promoter	MSL1
17	41635381	41635626	246	25	0.158408	0.314031	-0.155623	-118.364	ENSG00000214514	promoter	KRT42P
17	42039863	42039970	108	27	0.38313	0.496261	-0.113132	-113.702	ENSG00000187595	promoter	ZNF385C
17	42212062	42212173	112	12	0.514078	0.758929	-0.244851	-75.6195	ENSG00000173757	promoter	STAT5B
17	42548379	42548660	282	74	0.207168	0.334642	-0.127474	-366.661	ENSG00000108786	promoter	HSD17B1
17	42566774	42566871	98	21	0.0915366	0.16923	-0.0776937	-91.31	ENSG00000108788	promoter	MLX
17	43024221	43024295	75	10	0.520498	0.355191	0.165306	50.2994	ENSG00000108828	promoter	VAT1
17	43024221	43024295	75	10	0.520498	0.355191	0.165306	50.2994	ENSG00000108830	promoter	RND2
17	43025307	43025362	56	12	0.0831107	0.215164	-0.132054	-68.1841	ENSG00000108828	promoter	VAT1
17	43129500	43129631	132	22	0.653489	0.509151	0.144338	114.754	ENSG00000285057	promoter	AC135721.2
17	44218779	44218846	68	13	0.109284	0.281034	-0.17175	-62.9569	ENSG00000108312	promoter	UBTF
17	44830149	44830224	76	15	0.230814	0.117847	0.112967	59.2922	ENSG00000182963	promoter	GJC1
17	44915080	44915144	65	15	0.757093	0.881609	-0.124515	-69.738	ENSG00000131095	promoter	GFAP
17	45121017	45121145	129	33	0.751744	0.647973	0.10377	148.166	ENSG00000161714	promoter	PLCD3
17	45242046	45242128	83	27	0.817234	0.466637	0.350597	185.521	ENSG00000184922	promoter	FMNL1
17	45242046	45242128	83	27	0.817234	0.466637	0.350597	185.521	ENSG00000233175	promoter	AC008105.1
17	45247656	45247734	79	19	0.146356	0.0646501	0.0817057	76.3359	ENSG00000267278	promoter	MAP3K14-AS1
17	45263313	45263392	80	10	0.488821	0.703172	-0.214352	-53.6649	ENSG00000184361	promoter	SPATA32
17	45317432	45317517	86	15	0.0318685	0.0834666	-0.0515981	-65.9295	ENSG00000006062	promoter	MAP3K14
17	45410612	45410755	144	12	0.616558	0.382215	0.234343	58.7313	ENSG00000159314	promoter	ARHGAP27
17	45430555	45430814	260	33	0.420992	0.569284	-0.148291	-161.489	ENSG00000159314	promoter	ARHGAP27
17	47423473	47423527	55	19	0.109135	0.0606005	0.0485343	81.8589	ENSG00000253347	promoter	AC040934.1
17	47423680	47423777	98	33	0.128029	0.0681166	0.0599123	140.102	ENSG00000253347	promoter	AC040934.1
17	48049620	48049675	56	13	0.123828	0.226647	-0.102819	-54.0529	ENSG00000263412	promoter	AC004477.1
17	48054976	48055103	128	15	0.31387	0.473318	-0.159448	-63.3445	ENSG00000082641	promoter	NFE2L1
17	48530226	48531028	803	94	0.532674	0.79074	-0.258066	-796.812	ENSG00000120094	promoter	HOXB1
17	48555725	48555837	113	18	0.27117	0.443912	-0.172742	-111.218	ENSG00000120093	promoter	HOXB3
17	48555725	48555837	113	18	0.27117	0.443912	-0.172742	-111.218	ENSG00000239552	promoter	HOXB-AS2
17	48578966	48579416	451	48	0.126574	0.277889	-0.151314	-287.168	ENSG00000120093	promoter	HOXB3
17	48579912	48580628	717	58	0.300965	0.569577	-0.268611	-439.945	ENSG00000120093	promoter	HOXB3
17	48579912	48580628	717	58	0.300965	0.569577	-0.268611	-439.945	ENSG00000284038	promoter	MIR10A
17	48579912	48580628	717	58	0.300965	0.569577	-0.268611	-439.945	ENSG00000182742	promoter	HOXB4
17	48582437	48582853	417	41	0.373389	0.186332	0.187057	288.917	ENSG00000257178	promoter	AC103702.1
17	48582437	48582853	417	41	0.373389	0.186332	0.187057	288.917	ENSG00000120093	promoter	HOXB3
17	48589596	48589851	256	13	0.429123	0.652266	-0.223143	-64.2852	ENSG00000233101	promoter	HOXB-AS3
17	48590275	48590387	113	15	0.702161	0.84137	-0.139209	-73.5221	ENSG00000233101	promoter	HOXB-AS3
17	48590275	48590387	113	15	0.702161	0.84137	-0.139209	-73.5221	ENSG00000120093	promoter	HOXB3
17	48592082	48592529	448	64	0.245198	0.411124	-0.165926	-375.622	ENSG00000120093	promoter	HOXB3
17	48592082	48592529	448	64	0.245198	0.411124	-0.165926	-375.622	ENSG00000233101	promoter	HOXB-AS3
17	48594473	48596498	2026	175	0.285475	0.53659	-0.251114	-1356.98	ENSG00000233101	promoter	HOXB-AS3
17	48594473	48596498	2026	175	0.285475	0.53659	-0.251114	-1356.98	ENSG00000120075	promoter	HOXB5
17	48599010	48599611	602	15	0.328134	0.601817	-0.273683	-79.9917	ENSG00000108511	promoter	HOXB6
17	48599963	48600728	766	32	0.317158	0.646519	-0.32936	-311.859	ENSG00000233101	promoter	HOXB-AS3
17	48601357	48601737	381	20	0.154241	0.386393	-0.232152	-123.062	ENSG00000233101	promoter	HOXB-AS3
17	48606133	48606674	542	66	0.215018	0.356686	-0.141667	-353.946	ENSG00000120093	promoter	HOXB3
17	48606133	48606674	542	66	0.215018	0.356686	-0.141667	-353.946	ENSG00000108511	promoter	HOXB6
17	48633402	48633635	234	56	0.14202	0.264311	-0.122291	-335.235	ENSG00000210741	promoter	MIR196A1
17	48633402	48633635	234	56	0.14202	0.264311	-0.122291	-335.235	ENSG00000260027	promoter	HOXB7
17	49993839	49993903	65	21	0.104293	0.0634411	0.0408521	72.3393	ENSG00000064195	promoter	DLX3
17	50117586	50117665	80	18	0.194994	0.350123	-0.155129	-96.1391	ENSG00000167100	promoter	SAMD14
17	50194657	50194777	121	19	0.801424	0.588542	0.212881	100.592	ENSG00000108821	promoter	COL1A1
17	50199246	50199429	184	24	0.375281	0.660509	-0.285228	-139.367	ENSG00000108821	promoter	COL1A1
17	50270584	50270725	142	13	0.469003	0.636002	-0.166999	-58.6732	ENSG00000167105	promoter	TMEM92
17	50345929	50346002	74	15	0.16462	0.0861877	0.0784326	65.364	ENSG00000015532	promoter	XYLT2
17	56593392	56593494	103	31	0.192929	0.105861	0.0870687	106.39	ENSG00000183691	promoter	NOG
17	58666914	58667008	95	17	0.298221	0.423785	-0.125564	-79.0059	ENSG00000199426	promoter	RNU1-108P
17	58680144	58680247	104	12	0.686283	0.868465	-0.182182	-69.9829	ENSG00000200997	promoter	RNU1-85P
17	61135976	61136085	110	19	0.718935	0.843103	-0.124168	-103.988	ENSG00000267667	promoter	AC005856.1
17	61395649	61396082	434	89	0.560898	0.361548	0.19935	653.696	ENSG00000267280	promoter	TBX2-AS1
17	61400888	61401116	229	45	0.17343	0.0827386	0.0906916	218.585	ENSG00000267280	promoter	TBX2-AS1
17	61400888	61401116	229	45	0.17343	0.0827386	0.0906916	218.585	ENSG00000267131	promoter	AC005746.2
17	61401718	61401842	125	17	0.558587	0.399291	0.159296	75.791	ENSG00000267131	promoter	AC005746.2
17	61454633	61454702	70	17	0.167048	0.104228	0.0628194	62.792	ENSG00000121075	promoter	TBX4
17	61477311	61477445	135	21	0.22841	0.363382	-0.134972	-96.214	ENSG00000121075	promoter	TBX4
17	62140988	62141088	101	13	0.403692	0.552616	-0.148925	-56.3637	ENSG00000266066	promoter	POLRMTP1
17	62479217	62479342	126	32	0.0804431	0.256354	-0.175911	-176.874	ENSG00000146872	promoter	TLK2
17	62704172	62704342	171	54	0.0750271	0.22645	-0.151423	-371.205	ENSG00000173838	promoter	2025-03-10
17	62704172	62704342	171	54	0.0750271	0.22645	-0.151423	-371.205	ENSG00000265702	promoter	AC005821.1
17	63700275	63700419	145	53	0.0958519	0.18887	-0.0930186	-207.904	ENSG00000279369	promoter	AC046185.3
17	63700275	63700419	145	53	0.0958519	0.18887	-0.0930186	-207.904	ENSG00000136490	promoter	LIMD2
17	63961896	63961986	91	13	0.1769	0.306863	-0.129962	-50.6342	ENSG00000007314	promoter	SCN4A
17	64390860	64391017	158	16	0.670333	0.473648	0.196684	92.5913	ENSG00000239823	promoter	RF00019
17	64390860	64391017	158	16	0.670333	0.473648	0.196684	92.5913	ENSG00000261371	promoter	PECAM1
17	68515389	68515524	136	16	0.284889	0.476853	-0.191964	-92.2054	ENSG00000108946	promoter	PRKAR1A
17	72116764	72117209	446	57	0.316084	0.140234	0.17585	404.933	ENSG00000234899	promoter	SOX9-AS1
17	72342908	72343334	427	37	0.452958	0.676191	-0.223233	-241.852	ENSG00000264026	promoter	LINC02003
17	72342908	72343334	427	37	0.452958	0.676191	-0.223233	-241.852	ENSG00000227036	promoter	LINC00511
17	72501893	72502038	146	15	0.638746	0.809177	-0.170431	-71.411	ENSG00000227036	promoter	LINC00511
17	72502174	72502348	175	16	0.481937	0.709531	-0.227593	-92.8018	ENSG00000227036	promoter	LINC00511
17	74114072	74114558	487	52	0.76852	0.571455	0.197065	354.404	ENSG00000266357	promoter	LINC02074
17	74310115	74310254	140	13	0.650759	0.824386	-0.173627	-59.9267	ENSG00000266106	promoter	AC103809.1
17	74424774	74424856	83	20	0.566738	0.729548	-0.16281	-107.008	ENSG00000170412	promoter	GPRC5C
17	74429997	74430087	91	11	0.525796	0.706841	-0.181045	-51.7186	ENSG00000170412	promoter	GPRC5C
17	74430646	74430744	99	15	0.0982311	0.21699	-0.118758	-69.1251	ENSG00000170412	promoter	GPRC5C
17	74533299	74533412	114	16	0.796009	0.651344	0.144665	77.2232	ENSG00000178789	promoter	CD300LB
17	75091169	75091297	129	11	0.314121	0.542773	-0.228652	-66.7414	ENSG00000206713	promoter	RF00019
17	75091169	75091297	129	11	0.314121	0.542773	-0.228652	-66.7414	ENSG00000170190	promoter	SLC16A5
17	75485369	75485476	108	15	0.697824	0.845657	-0.147834	-66.8593	ENSG00000177728	promoter	TMEM94
17	75721266	75721471	206	58	0.261085	0.114784	0.146301	257.588	ENSG00000132470	promoter	ITGB4
17	75876311	75876397	87	16	0.551531	0.350283	0.201248	83.722	ENSG00000267801	promoter	AC087289.5
17	75876311	75876397	87	16	0.551531	0.350283	0.201248	83.722	ENSG00000132481	promoter	TRIM47
17	75876737	75876871	135	12	0.108423	0.344368	-0.235945	-73.3135	ENSG00000132481	promoter	TRIM47
17	76140114	76140257	144	31	0.0948348	0.175519	-0.0806845	-158.704	ENSG00000267128	promoter	RNF157-AS1
17	76140314	76140420	107	27	0.0832086	0.180042	-0.0968336	-133.887	ENSG00000267128	promoter	RNF157-AS1
17	76166944	76167097	154	11	0.718778	0.883331	-0.164553	-58.6082	ENSG00000141576	promoter	RNF157
17	76453180	76453246	67	27	0.06465	0.147409	-0.0827589	-120.1	ENSG00000129673	promoter	AANAT
17	76453180	76453246	67	27	0.06465	0.147409	-0.0827589	-120.1	ENSG00000175931	promoter	UBE2O
17	76527534	76527750	217	25	0.186517	0.361922	-0.175405	-125.852	ENSG00000214140	promoter	PRCD
17	76688793	76689020	228	18	0.0910631	0.225785	-0.134722	-85.645	ENSG00000182534	promoter	MXRA7
17	77141016	77141212	197	61	0.34163	0.0792412	0.262389	419.552	ENSG00000129657	promoter	SEC14L1
17	77285833	77285905	73	11	0.297152	0.47606	-0.178908	-52.9325	ENSG00000184640	promoter	SEPT9
17	77319872	77320080	209	30	0.378009	0.558355	-0.180346	-175.521	ENSG00000184640	promoter	SEPT9
17	77323591	77323718	128	13	0.43126	0.601436	-0.170176	-61.7205	ENSG00000184640	promoter	SEPT9
17	77479852	77479926	75	10	0.575844	0.827972	-0.252128	-52.4546	ENSG00000184640	promoter	SEPT9
17	78040840	78041322	483	71	0.133494	0.339242	-0.205748	-635.529	ENSG00000078687	promoter	TNRC6C
17	78132129	78132202	74	15	0.190033	0.342868	-0.152835	-75.8876	ENSG00000141524	promoter	TMC6
17	78397726	78397823	98	10	0.291446	0.502112	-0.210666	-51.4932	ENSG00000087157	promoter	PGS1
17	78474768	78474912	145	15	0.556667	0.71022	-0.153553	-67.9594	ENSG00000187775	promoter	DNAH17
17	78896761	78896882	122	12	0.521178	0.71525	-0.194072	-57.1655	ENSG00000279339	promoter	AC100788.2
17	78977941	78978060	120	10	0.335887	0.591861	-0.255974	-53.4242	ENSG00000108679	promoter	LGALS3BP
17	78998675	78998767	93	16	0.482432	0.642076	-0.159644	-75.2187	ENSG00000171302	promoter	CANT1
17	79081916	79082093	178	29	0.496321	0.685038	-0.188717	-173.964	ENSG00000167280	promoter	ENGASE
17	79797818	79797955	138	27	0.149822	0.0720063	0.077816	98.0997	ENSG00000141570	promoter	CBX8
17	79839481	79839636	156	37	0.135736	0.322826	-0.187089	-167.609	ENSG00000141582	promoter	CBX4
17	80023625	80023811	187	24	0.558865	0.768747	-0.209883	-135.802	ENSG00000261978	promoter	AC116025.1
17	80035697	80035832	136	35	0.0866832	0.2452	-0.158517	-195.604	ENSG00000141519	promoter	CCDC40
17	80170099	80170181	83	10	0.611685	0.789869	-0.178183	-53.6484	ENSG00000141527	promoter	CARD14
17	80362593	80362666	74	12	0.71314	0.830117	-0.116977	-54.7553	ENSG00000173821	promoter	RNF213
17	81121823	81121965	143	29	0.468958	0.611405	-0.142447	-139.475	ENSG00000181409	promoter	AATK
17	81166043	81166250	208	68	0.202756	0.0633848	0.139372	424.174	ENSG00000181409	promoter	AATK
17	81386727	81386794	68	19	0.0783164	0.172914	-0.0945978	-80.7619	ENSG00000262223	promoter	AC110285.1
17	81386727	81386794	68	19	0.0783164	0.172914	-0.0945978	-80.7619	ENSG00000274833	promoter	AC110285.5
17	81461066	81461184	119	27	0.838017	0.717523	0.120494	134.937	ENSG00000266074	promoter	BAHCC1
17	81871114	81871177	64	11	0.292785	0.117065	0.17572	53.0737	ENSG00000141522	promoter	ARHGDIA
17	81940061	81940125	65	13	0.426892	0.584361	-0.157469	-62.7288	ENSG00000235296	promoter	AC145207.1
17	81967135	81967224	90	13	0.382202	0.197806	0.184395	64.6163	ENSG00000264735	promoter	AC145207.7
17	82003702	82003834	133	28	0.500457	0.670502	-0.170045	-163.05	ENSG00000169696	promoter	ASPSCR1
17	82004281	82004428	148	17	0.762263	0.881409	-0.119146	-72.6641	ENSG00000169696	promoter	ASPSCR1
17	82014540	82014771	232	34	0.5803	0.754161	-0.173861	-213.798	ENSG00000169696	promoter	ASPSCR1
17	82097931	82098058	128	37	0.077809	0.1867	-0.108891	-182.432	ENSG00000169710	promoter	FASN
17	82212847	82212962	116	40	0.0761971	0.17535	-0.0991528	-214.674	ENSG00000264548	promoter	AC132872.2
17	82212847	82212962	116	40	0.0761971	0.17535	-0.0991528	-214.674	ENSG00000176155	promoter	CCDC57
17	82228261	82228358	98	25	0.448891	0.586638	-0.137748	-113.833	ENSG00000141526	promoter	SLC16A3
17	82236552	82236615	64	13	0.14575	0.270915	-0.125166	-54.6565	ENSG00000284574	promoter	MIR6787
17	82236552	82236615	64	13	0.14575	0.270915	-0.125166	-54.6565	ENSG00000141526	promoter	SLC16A3
17	82293675	82293873	199	31	0.302354	0.44772	-0.145366	-168.062	ENSG00000260563	promoter	AC132872.1
17	82293675	82293873	199	31	0.302354	0.44772	-0.145366	-168.062	ENSG00000265692	promoter	LINC01970
17	82418387	82418450	64	19	0.0986356	0.22302	-0.124385	-88.8737	ENSG00000169660	promoter	HEXDC
17	82424076	82424251	176	18	0.620132	0.821225	-0.201094	-101.314	ENSG00000279066	promoter	HEXDC-IT1
17	82606058	82606156	99	13	0.708514	0.853309	-0.144795	-59.531	ENSG00000261845	promoter	AC124283.1
17	82751429	82751586	158	24	0.118	0.284888	-0.166887	-117.79	ENSG00000141556	promoter	TBCD
17	82893032	82893146	115	13	0.301076	0.456982	-0.155906	-63.9678	ENSG00000141556	promoter	TBCD
17	83079533	83079745	213	59	0.486817	0.120325	0.366492	412.262	ENSG00000176845	promoter	METRNL
18	73467	73563	97	33	0.257295	0.410687	-0.153392	-173.012	ENSG00000282965	promoter	AP001005.3
18	112156	112520	365	61	0.197052	0.42206	-0.225008	-496.312	ENSG00000263006	promoter	ROCK1P1
18	112156	112520	365	61	0.197052	0.42206	-0.225008	-496.312	ENSG00000277521	promoter	MIR8078
18	3262072	3262281	210	63	0.073279	0.188383	-0.115104	-306.303	ENSG00000118680	promoter	MYL12B
18	3262072	3262281	210	63	0.073279	0.188383	-0.115104	-306.303	ENSG00000264235	promoter	AP005329.1
18	3579894	3580038	145	8	0.295106	0.577716	-0.28261	-50.0892	ENSG00000266373	promoter	AP002472.1
18	4455012	4455103	92	25	0.0548447	0.103462	-0.0486175	-109.386	ENSG00000170579	promoter	DLGAP1
18	5004200	5004583	384	53	0.292374	0.138575	0.153799	323.511	ENSG00000264775	promoter	PPIAP14
18	5004200	5004583	384	53	0.292374	0.138575	0.153799	323.511	ENSG00000266268	promoter	AP005203.1
18	5891854	5892121	268	28	0.694388	0.868353	-0.173965	-176.878	ENSG00000206432	promoter	TMEM200C
18	8705265	8705383	119	46	0.137698	0.321034	-0.183337	-247.541	ENSG00000168502	promoter	MTCL1
18	8799072	8799259	188	18	0.376149	0.602213	-0.226064	-100.75	ENSG00000168502	promoter	MTCL1
18	9614117	9614209	93	25	0.0880314	0.165289	-0.077258	-90.8101	ENSG00000263627	promoter	PPP4R1-AS1
18	9614117	9614209	93	25	0.0880314	0.165289	-0.077258	-90.8101	ENSG00000154845	promoter	PPP4R1
18	9614419	9614474	56	17	0.15501	0.34685	-0.19184	-75.8938	ENSG00000263627	promoter	PPP4R1-AS1
18	9614419	9614474	56	17	0.15501	0.34685	-0.19184	-75.8938	ENSG00000154845	promoter	PPP4R1
18	9914549	9914685	137	31	0.0996635	0.26521	-0.165547	-149.265	ENSG00000101558	promoter	VAPA
18	9914549	9914685	137	31	0.0996635	0.26521	-0.165547	-149.265	ENSG00000272799	promoter	AC006238.1
18	10726353	10726652	300	82	0.495658	0.667096	-0.171438	-473.335	ENSG00000264714	promoter	KIAA0895LP1
18	11908420	11908470	51	20	0.040895	0.109068	-0.0681729	-94.7873	ENSG00000273141	promoter	AP001269.4
18	11908420	11908470	51	20	0.040895	0.109068	-0.0681729	-94.7873	ENSG00000154889	promoter	MPPE1
18	12287417	12287514	98	17	0.418308	0.569803	-0.151495	-85.9365	ENSG00000267069	promoter	AP005264.1
18	12912093	12912321	229	59	0.313943	0.435752	-0.12181	-301.139	ENSG00000267336	promoter	EIF4A2P1
18	13641669	13642085	417	82	0.198444	0.364696	-0.166252	-516.932	ENSG00000168675	promoter	LDLRAD4
18	14178645	14178727	83	11	0.466756	0.335522	0.131234	57.2158	ENSG00000186481	promoter	ANKRD20A5P
18	22171538	22171813	276	79	0.141138	0.271494	-0.130355	-535.313	ENSG00000266010	promoter	GATA6-AS1
18	22176895	22176998	104	31	0.267193	0.387791	-0.120599	-143.621	ENSG00000264012	promoter	AC091588.1
18	22177929	22178123	195	24	0.394358	0.579036	-0.184678	-143.406	ENSG00000264012	promoter	AC091588.1
18	24014368	24014430	63	17	0.0487149	0.0985793	-0.0498644	-71.4108	ENSG00000168234	promoter	TTC39C
18	28177306	28177605	300	78	0.129272	0.0510949	0.0781768	361.673	ENSG00000170558	promoter	CDH2
18	31497774	31497832	59	13	0.217021	0.358998	-0.141978	-60.6101	ENSG00000046604	promoter	DSG2
18	31497774	31497832	59	13	0.217021	0.358998	-0.141978	-60.6101	ENSG00000266521	promoter	AC021549.1
18	31724052	31724334	283	44	0.0804474	0.161139	-0.0806914	-194.525	ENSG00000265158	promoter	LRRC37A7P
18	32287436	32287575	140	21	0.693704	0.833967	-0.140263	-112.8	ENSG00000141441	promoter	GAREM1
18	34224836	34224911	76	23	0.0514062	0.101746	-0.0503397	-84.215	ENSG00000101746	promoter	NOL4
18	34224836	34224911	76	23	0.0514062	0.101746	-0.0503397	-84.215	ENSG00000278052	promoter	AC104985.2
18	35131738	35131854	117	10	0.51978	0.746327	-0.226547	-51.437	ENSG00000166974	promoter	MAPRE2
18	37274499	37274611	113	27	0.268984	0.160759	0.108225	128.04	ENSG00000101489	promoter	CELF4
18	46333906	46333977	72	17	0.256237	0.127254	0.128983	88.3264	ENSG00000141622	promoter	RNF165
18	46334075	46334220	146	50	0.0772003	0.189192	-0.111992	-269.413	ENSG00000141622	promoter	RNF165
18	48859838	48859991	154	22	0.45508	0.622884	-0.167804	-111.053	ENSG00000134030	promoter	CTIF
18	48942627	48942844	218	14	0.416693	0.651025	-0.234331	-82.432	ENSG00000101665	promoter	SMAD7
18	50281986	50282047	62	17	0.072816	0.178186	-0.10537	-91.3975	ENSG00000141644	promoter	MBD1
18	54959288	54959447	160	36	0.0737861	0.166131	-0.0923449	-181.098	ENSG00000166510	promoter	CCDC68
18	55998220	55998452	233	17	0.329137	0.575656	-0.246519	-108.336	ENSG00000267327	promoter	AC009271.1
18	58918389	58918528	140	18	0.826709	0.938947	-0.112238	-96.7174	ENSG00000074657	promoter	ZNF532
18	58996577	58996703	127	15	0.446541	0.633641	-0.187099	-79.1159	ENSG00000224367	promoter	OACYLP
18	69949145	69949312	168	21	0.458004	0.278071	0.179933	118.411	ENSG00000150637	promoter	CD226
18	76619409	76619548	140	17	0.322353	0.466449	-0.144095	-77.9398	ENSG00000266256	promoter	LINC00683
18	76822590	76822652	63	23	0.118218	0.252979	-0.134761	-95.4977	ENSG00000130856	promoter	ZNF236
18	76822590	76822652	63	23	0.118218	0.252979	-0.134761	-95.4977	ENSG00000264278	promoter	ZNF236-DT
18	76822797	76822902	106	41	0.097741	0.23454	-0.136799	-197.494	ENSG00000130856	promoter	ZNF236
18	76822797	76822902	106	41	0.097741	0.23454	-0.136799	-197.494	ENSG00000264278	promoter	ZNF236-DT
18	77087789	77088138	350	52	0.564311	0.736378	-0.172067	-245.272	ENSG00000197971	promoter	MBP
18	79205564	79205714	151	12	0.725817	0.914507	-0.18869	-76.8417	ENSG00000166377	promoter	ATP9B
18	79399500	79399613	114	25	0.554585	0.412113	0.142472	118.837	ENSG00000131196	promoter	NFATC1
18	79420225	79420284	60	15	0.73584	0.828695	-0.0928554	-77.2486	ENSG00000279637	promoter	AC018445.3
18	79420350	79420470	121	19	0.730202	0.867475	-0.137274	-124.697	ENSG00000279637	promoter	AC018445.3
18	79576262	79577044	783	79	0.283174	0.525917	-0.242743	-572.228	ENSG00000267287	promoter	AC068473.3
18	79577823	79577937	115	17	0.394407	0.650687	-0.25628	-110.073	ENSG00000267287	promoter	AC068473.3
18	79610730	79610857	128	24	0.573646	0.740608	-0.166962	-128.853	ENSG00000267409	promoter	AC068473.4
18	79784740	79785322	583	72	0.717934	0.507011	0.210924	547.186	ENSG00000266924	promoter	AC021594.1
18	79951100	79951159	60	21	0.102062	0.230124	-0.128062	-103.806	ENSG00000122490	promoter	PQLC1
18	79962514	79962611	98	12	0.558754	0.733054	-0.174301	-55.8453	ENSG00000226742	promoter	HSBP1L1
18	80160403	80160706	304	76	0.647753	0.798893	-0.15114	-537.867	ENSG00000278000	promoter	AC139100.2
19	310664	310868	205	21	0.835913	0.681934	0.153979	125.572	ENSG00000105556	promoter	MIER2
19	462017	462106	90	29	0.169409	0.0758843	0.0935243	147.361	ENSG00000129946	promoter	SHC2
19	674328	674485	158	19	0.451562	0.652322	-0.20076	-99.7655	ENSG00000070404	promoter	FSTL3
19	720736	720871	136	19	0.398611	0.563013	-0.164402	-93.127	ENSG00000099864	promoter	PALM
19	782730	782796	67	13	0.144613	0.285012	-0.1404	-62.1177	ENSG00000267530	promoter	LINC01836
19	782730	782796	67	13	0.144613	0.285012	-0.1404	-62.1177	ENSG00000272473	promoter	AC006273.1
19	1009174	1009411	238	61	0.74733	0.86362	-0.11629	-348.3	ENSG00000274177	promoter	AC004528.2
19	1009826	1009951	126	20	0.595798	0.741332	-0.145534	-102.295	ENSG00000274177	promoter	AC004528.2
19	1041869	1042038	170	25	0.405942	0.58273	-0.176789	-131.772	ENSG00000064687	promoter	ABCA7
19	1070951	1071456	506	115	0.140865	0.313328	-0.172463	-800.96	ENSG00000180448	promoter	ARHGAP45
19	1105361	1105451	91	17	0.199135	0.3059	-0.106765	-68.462	ENSG00000167468	promoter	GPX4
19	1154901	1155145	245	29	0.0682302	0.220384	-0.152154	-180.464	ENSG00000064932	promoter	SBNO2
19	1218523	1218620	98	15	0.559797	0.711326	-0.151529	-69.9248	ENSG00000118046	promoter	STK11
19	1237803	1238021	219	83	0.418488	0.0969656	0.321523	681.278	ENSG00000267778	promoter	AC004221.1
19	1237803	1238021	219	83	0.418488	0.0969656	0.321523	681.278	ENSG00000099625	promoter	CBARP
19	1238131	1238230	100	19	0.117581	0.262625	-0.145044	-85.6222	ENSG00000267778	promoter	AC004221.1
19	1238131	1238230	100	19	0.117581	0.262625	-0.145044	-85.6222	ENSG00000099625	promoter	CBARP
19	1239926	1240058	133	19	0.276599	0.481072	-0.204473	-97.9309	ENSG00000099625	promoter	CBARP
19	1239926	1240058	133	19	0.276599	0.481072	-0.204473	-97.9309	ENSG00000099624	promoter	ATP5F1D
19	1242515	1242570	56	14	0.508782	0.641923	-0.133141	-66.4221	ENSG00000099624	promoter	ATP5F1D
19	1249447	1249576	130	35	0.138909	0.320115	-0.181206	-165.65	ENSG00000167470	promoter	MIDN
19	1268442	1268539	98	21	0.499622	0.678878	-0.179257	-104.238	ENSG00000099622	promoter	CIRBP
19	1271211	1271389	179	20	0.456152	0.640071	-0.183918	-96.3105	ENSG00000099622	promoter	CIRBP
19	1271211	1271389	179	20	0.456152	0.640071	-0.183918	-96.3105	ENSG00000267493	promoter	CIRBP-AS1
19	1274941	1275027	87	25	0.371089	0.498703	-0.127614	-122.47	ENSG00000228300	promoter	C19orf24
19	1356270	1356421	152	16	0.377213	0.53467	-0.157457	-78.5789	ENSG00000160953	promoter	MUM1
19	1395255	1395366	112	25	0.694206	0.815693	-0.121488	-119.962	ENSG00000248015	promoter	AC005329.1
19	1415580	1415758	179	21	0.102461	0.231158	-0.128697	-103.873	ENSG00000071626	promoter	DAZAP1
19	1446169	1446262	94	31	0.33087	0.10926	0.22161	209.678	ENSG00000115266	promoter	APC2
19	1567666	1567731	66	21	0.149668	0.305214	-0.155546	-102.966	ENSG00000181588	promoter	MEX3D
19	1567813	1567926	114	31	0.181327	0.431801	-0.250474	-137.11	ENSG00000181588	promoter	MEX3D
19	1584771	1584847	77	25	0.807503	0.888384	-0.0808812	-114.691	ENSG00000071655	promoter	MBD3
19	1652454	1652598	145	21	0.0934186	0.440806	-0.347387	-136.742	ENSG00000071564	promoter	TCF3
19	1852150	1852203	54	17	0.336663	0.198429	0.138235	77.9013	ENSG00000267125	promoter	AC012615.3
19	1863776	1863988	213	53	0.126611	0.390628	-0.264017	-307.219	ENSG00000129911	promoter	KLF16
19	1873903	1873990	88	13	0.381705	0.525883	-0.144178	-58.0461	ENSG00000267232	promoter	AC012615.5
19	1881553	1881680	128	29	0.710349	0.52638	0.183968	165.134	ENSG00000129968	promoter	ABHD17A
19	1882250	1882328	79	19	0.72978	0.595245	0.134535	83.8679	ENSG00000129968	promoter	ABHD17A
19	1940001	1940102	102	11	0.118433	0.279832	-0.161399	-57.7895	ENSG00000133275	promoter	CSNK1G2
19	2042206	2042280	75	25	0.128657	0.197957	-0.0692995	-91.1175	ENSG00000099875	promoter	MKNK2
19	2360215	2360295	81	21	0.16544	0.0805813	0.0848583	85.6279	ENSG00000178297	promoter	TMPRSS9
19	2463115	2463322	208	32	0.0994869	0.223763	-0.124276	-195.583	ENSG00000267201	promoter	LINC01775
19	2723036	2723280	245	32	0.214117	0.376505	-0.162388	-171.924	ENSG00000176490	promoter	DIRAS1
19	2771575	2771799	225	18	0.618827	0.825076	-0.206249	-94.9177	ENSG00000104969	promoter	SGTA
19	3025268	3025410	143	15	0.829616	0.675722	0.153894	75.4754	ENSG00000065717	promoter	TLE2
19	3062268	3062615	348	60	0.124728	0.357202	-0.232474	-329.064	ENSG00000104964	promoter	AES
19	3094268	3094379	112	25	0.176766	0.376218	-0.199451	-118.574	ENSG00000088256	promoter	GNA11
19	3130681	3130952	272	49	0.743236	0.839957	-0.0967212	-214.645	ENSG00000266944	promoter	AC005262.1
19	3369454	3369642	189	33	0.250247	0.38455	-0.134303	-176.736	ENSG00000279599	promoter	AC005514.1
19	3409476	3409656	181	22	0.345565	0.514966	-0.169402	-112.441	ENSG00000141905	promoter	NFIC
19	3481864	3482050	187	30	0.231073	0.422043	-0.19097	-186.856	ENSG00000095932	promoter	SMIM24
19	3576684	3576758	75	13	0.440636	0.571049	-0.130414	-53.9332	ENSG00000064961	promoter	HMG20B
19	4066570	4066672	103	31	0.0907448	0.195533	-0.104788	-140.998	ENSG00000178951	promoter	ZBTB7A
19	4454964	4455243	280	30	0.421899	0.617321	-0.195422	-175.896	ENSG00000167671	promoter	UBXN6
19	4517606	4517752	147	19	0.593418	0.756508	-0.16309	-89.1965	ENSG00000167676	promoter	PLIN4
19	4638564	4638635	72	11	0.379141	0.562184	-0.183043	-51.2877	ENSG00000185361	promoter	TNFAIP8L1
19	5589425	5589605	181	15	0.67653	0.830229	-0.153699	-69.4063	ENSG00000130254	promoter	SAFB2
19	5926833	5926950	118	12	0.267643	0.476212	-0.208569	-60.7981	ENSG00000031823	promoter	RANBP3
19	6280103	6280271	169	35	0.0860226	0.203962	-0.117939	-172.888	ENSG00000130382	promoter	MLLT1
19	6753398	6753610	213	41	0.149812	0.0570173	0.0927944	226.331	ENSG00000269680	promoter	AC008760.1
19	7904152	7904237	86	25	0.30166	0.13249	0.16917	120.433	ENSG00000214248	promoter	AC010336.1
19	7920529	7920615	87	17	0.0961879	0.194548	-0.0983603	-66.8063	ENSG00000104976	promoter	SNAPC2
19	7920529	7920615	87	17	0.0961879	0.194548	-0.0983603	-66.8063	ENSG00000260500	promoter	AC010336.2
19	8006542	8006621	80	13	0.823272	0.929655	-0.106384	-60.3862	ENSG00000066044	promoter	ELAVL1
19	8149426	8149513	88	30	0.170568	0.377999	-0.207431	-128.556	ENSG00000142449	promoter	FBN3
19	8149704	8149814	111	23	0.244227	0.131345	0.112882	92.8968	ENSG00000142449	promoter	FBN3
19	8224725	8224834	110	18	0.330098	0.535847	-0.205749	-113.658	ENSG00000090661	promoter	CERS4
19	8334669	8334885	217	55	0.336254	0.471261	-0.135007	-296.842	ENSG00000186994	promoter	KANK3
19	8335706	8335887	182	44	0.24174	0.42381	-0.18207	-305.975	ENSG00000186994	promoter	KANK3
19	9936291	9936451	161	41	0.365226	0.113901	0.251325	225.663	ENSG00000105088	promoter	OLFM2
19	10288743	10288836	94	21	0.190394	0.090785	0.0996093	103.915	ENSG00000105376	promoter	ICAM5
19	10333976	10334351	376	52	0.065357	0.196481	-0.131124	-336.39	ENSG00000161847	promoter	RAVER1
19	10334520	10334993	474	67	0.100736	0.244083	-0.143347	-437.513	ENSG00000161847	promoter	RAVER1
19	10334520	10334993	474	67	0.100736	0.244083	-0.143347	-437.513	ENSG00000076662	promoter	ICAM3
19	10577178	10577321	144	18	0.558072	0.789956	-0.231885	-113.996	ENSG00000129354	promoter	AP1M2
19	10577456	10577590	135	17	0.564633	0.720384	-0.155751	-74.2788	ENSG00000129354	promoter	AP1M2
19	12648108	12648318	211	34	0.137022	0.345585	-0.208563	-252.963	ENSG00000104774	promoter	MAN2B1
19	12657396	12657448	53	11	0.646596	0.763552	-0.116956	-50.8727	ENSG00000104774	promoter	MAN2B1
19	13022202	13022365	164	18	0.147712	0.289932	-0.142221	-83.1693	ENSG00000008441	promoter	NFIX
19	13024505	13024681	177	41	0.19164	0.288985	-0.0973456	-194.95	ENSG00000008441	promoter	NFIX
19	13764179	13764465	287	52	0.433577	0.244541	0.189036	338.542	ENSG00000037757	promoter	MRI1
19	13874229	13874329	101	11	0.375026	0.540822	-0.165796	-50.4446	ENSG00000207613	promoter	MIR181C
19	13874229	13874329	101	11	0.375026	0.540822	-0.165796	-50.4446	ENSG00000207585	promoter	MIR181D
19	14032675	14032763	89	13	0.725402	0.502635	0.222767	71.4175	ENSG00000267670	promoter	AC022098.2
19	14057358	14057465	108	28	0.116708	0.311056	-0.194349	-130.15	ENSG00000187867	promoter	PALM3
19	14070598	14071148	551	68	0.818372	0.951843	-0.133471	-451.178	ENSG00000141854	promoter	MISP3
19	14071202	14071285	84	13	0.880357	0.950184	-0.0698275	-57.8202	ENSG00000141854	promoter	MISP3
19	14206775	14206869	95	32	0.0863139	0.251634	-0.16532	-193.676	ENSG00000072071	promoter	ADGRL1
19	14496022	14496101	80	31	0.0874891	0.173136	-0.085647	-143.052	ENSG00000123159	promoter	GIPC1
19	14562146	14562335	190	28	0.424478	0.624732	-0.200254	-176.092	ENSG00000099797	promoter	TECR
19	15107413	15107565	153	37	0.115791	0.280886	-0.165095	-180.033	ENSG00000105137	promoter	SYDE1
19	15181050	15181199	150	19	0.574097	0.718218	-0.144121	-83.5846	ENSG00000074181	promoter	NOTCH3
19	15181050	15181199	150	19	0.574097	0.718218	-0.144121	-83.5846	ENSG00000275711	promoter	MIR6795
19	15439505	15439720	216	21	0.845217	0.635082	0.210134	146.098	ENSG00000011451	promoter	WIZ
19	15456550	15456621	72	14	0.350732	0.52363	-0.172898	-69.7638	ENSG00000105122	promoter	RASAL3
19	15457046	15457802	757	189	0.222584	0.37804	-0.155457	-1311.47	ENSG00000105122	promoter	RASAL3
19	15934245	15934423	179	19	0.367337	0.542001	-0.174664	-82.5539	ENSG00000171903	promoter	CYP4F11
19	16403588	16403850	263	20	0.677878	0.829577	-0.1517	-100.594	ENSG00000127527	promoter	EPS15L1
19	16627903	16627957	55	13	0.163687	0.078197	0.08549	51.2323	ENSG00000105085	promoter	MED26
19	17255505	17255595	91	14	0.703101	0.833684	-0.130583	-63.3851	ENSG00000269095	promoter	AC010646.1
19	17470407	17470506	100	31	0.0683418	0.127872	-0.0595305	-136.402	ENSG00000130304	promoter	SLC27A1
19	17949706	17949917	212	35	0.205245	0.347272	-0.142027	-189.494	ENSG00000105642	promoter	KCNN1
19	18419751	18419837	87	39	0.205179	0.109746	0.095433	157.61	ENSG00000130511	promoter	SSBP4
19	18438740	18438880	141	23	0.190469	0.339794	-0.149325	-117.321	ENSG00000105655	promoter	ISYNA1
19	18476957	18477072	116	11	0.659252	0.813881	-0.154629	-57.7839	ENSG00000105656	promoter	ELL
19	18543346	18543457	112	17	0.103021	0.417996	-0.314975	-91.4788	ENSG00000105701	promoter	FKBP8
19	18594508	18594602	95	20	0.274123	0.104669	0.169454	89.3443	ENSG00000006016	promoter	CRLF1
19	18606872	18606973	102	23	0.101979	0.283865	-0.181886	-110.084	ENSG00000105696	promoter	TMEM59L
19	18606872	18606973	102	23	0.101979	0.283865	-0.181886	-110.084	ENSG00000006016	promoter	CRLF1
19	18898359	18898455	97	13	0.304069	0.504064	-0.199995	-63.0767	ENSG00000223802	promoter	CERS1
19	19628365	19628439	75	19	0.0937213	0.168933	-0.0752118	-64.1251	ENSG00000064547	promoter	LPAR2
19	21082090	21082830	741	76	0.501365	0.229565	0.2718	611.035	ENSG00000160352	promoter	ZNF714
19	21678163	21678251	89	14	0.662708	0.520641	0.142067	66.4604	ENSG00000268433	promoter	MTDHP3
19	27909575	27909660	86	15	0.824009	0.714408	0.109601	68.8986	ENSG00000267768	promoter	AC006504.6
19	29665265	29665393	129	35	0.124092	0.0698224	0.0542698	127.233	ENSG00000166289	promoter	PLEKHF1
19	29708729	29708945	217	14	0.282824	0.567442	-0.284619	-105.434	ENSG00000131943	promoter	C19orf12
19	32039692	32039792	101	15	0.813428	0.696826	0.116601	64.1781	ENSG00000267779	promoter	LINC01533
19	32824827	32825019	193	23	0.47513	0.324993	0.150137	104.843	ENSG00000173809	promoter	TDRD12
19	32824827	32825019	193	23	0.47513	0.324993	0.150137	104.843	ENSG00000267245	promoter	AC008805.1
19	32864802	32865060	259	33	0.83972	0.656159	0.183562	226.495	ENSG00000201967	promoter	RN7SKP22
19	32864802	32865060	259	33	0.83972	0.656159	0.183562	226.495	ENSG00000021488	promoter	SLC7A9
19	33225778	33225845	68	19	0.150979	0.317353	-0.166373	-89.9243	ENSG00000130876	promoter	SLC7A10
19	33621833	33621978	146	49	0.123915	0.267888	-0.143973	-233.737	ENSG00000124302	promoter	CHST8
19	34482517	34482629	113	36	0.19499	0.0837684	0.111222	185.238	ENSG00000142279	promoter	WTIP
19	35141528	35141636	109	19	0.375986	0.202804	0.173181	99.0336	ENSG00000279619	promoter	AC020907.5
19	35141528	35141636	109	19	0.375986	0.202804	0.173181	99.0336	ENSG00000221946	promoter	FXYD7
19	35143286	35143602	317	42	0.42924	0.197188	0.232052	237.885	ENSG00000153902	promoter	LGI4
19	35309998	35310209	212	42	0.764619	0.576142	0.188477	310.688	ENSG00000105695	promoter	MAG
19	35442257	35442393	137	14	0.689031	0.462002	0.227029	90.6522	ENSG00000126262	promoter	FFAR2
19	35899969	35900092	124	17	0.172313	0.0587896	0.113524	74.4881	ENSG00000167604	promoter	NFKBID
19	36309534	36309682	149	29	0.819767	0.646653	0.173114	216.245	ENSG00000267053	promoter	AC012617.1
19	36490591	36490718	128	25	0.927396	0.857293	0.0701037	103.862	ENSG00000186017	promoter	ZNF566
19	36776025	36776124	100	29	0.257071	0.36871	-0.111639	-134.078	ENSG00000267353	promoter	AC020928.2
19	37269004	37269184	181	27	0.507787	0.788089	-0.280302	-169.181	ENSG00000267605	promoter	AC016590.1
19	37316996	37317098	103	17	0.253041	0.360883	-0.107842	-74.8484	ENSG00000276846	promoter	AC016590.3
19	37316996	37317098	103	17	0.253041	0.360883	-0.107842	-74.8484	ENSG00000181666	promoter	HKR1
19	37334329	37334418	90	17	0.0599206	0.129522	-0.0696011	-76.2594	ENSG00000181666	promoter	HKR1
19	38183562	38183626	65	11	0.299291	0.513904	-0.214612	-61.4261	ENSG00000269653	promoter	AC011479.3
19	38183779	38184052	274	27	0.357771	0.510002	-0.152231	-124.838	ENSG00000269653	promoter	AC011479.3
19	38723964	38724091	128	19	0.792485	0.918175	-0.12569	-86.5161	ENSG00000130402	promoter	ACTN4
19	38736668	38736766	99	12	0.145121	0.475351	-0.330231	-60.1993	ENSG00000182472	promoter	CAPN12
19	38736668	38736766	99	12	0.145121	0.475351	-0.330231	-60.1993	ENSG00000267892	promoter	AC022144.1
19	38849838	38849891	54	21	0.0876695	0.194829	-0.107159	-97.9528	ENSG00000104824	promoter	HNRNPL
19	39631779	39631943	165	12	0.384642	0.649263	-0.264621	-69.5281	ENSG00000269519	promoter	AC005176.2
19	40191631	40191707	77	25	0.140739	0.276197	-0.135458	-98.9341	ENSG00000130758	promoter	MAP3K10
19	40266164	40266306	143	17	0.575571	0.752278	-0.176707	-82.6847	ENSG00000105221	promoter	AKT2
19	40279383	40279498	116	12	0.179091	0.402929	-0.223838	-59.3544	ENSG00000105221	promoter	AKT2
19	40286304	40286384	81	15	0.631475	0.762551	-0.131076	-73.0156	ENSG00000105221	promoter	AKT2
19	40467078	40467213	136	52	0.093724	0.209609	-0.115885	-317.812	ENSG00000160460	promoter	SPTBN4
19	40467078	40467213	136	52	0.093724	0.209609	-0.115885	-317.812	ENSG00000090013	promoter	BLVRB
19	40690704	40690892	189	36	0.0979281	0.370485	-0.272557	-205.661	ENSG00000105245	promoter	NUMBL
19	40799291	40799365	75	27	0.123985	0.24805	-0.124064	-104.606	ENSG00000269858	promoter	EGLN2
19	40799291	40799365	75	27	0.123985	0.24805	-0.124064	-104.606	ENSG00000268797	promoter	AC008537.1
19	41217981	41218076	96	10	0.539455	0.792654	-0.253199	-62.9479	ENSG00000167601	promoter	AXL
19	41883213	41883313	101	29	0.456349	0.14299	0.313359	169.785	ENSG00000076928	promoter	ARHGEF1
19	41921713	41921848	136	15	0.163268	0.289945	-0.126677	-69.9429	ENSG00000076928	promoter	ARHGEF1
19	42256512	42256637	126	13	0.0958741	0.214446	-0.118572	-57.743	ENSG00000105722	promoter	ERF
19	42256512	42256637	126	13	0.0958741	0.214446	-0.118572	-57.743	ENSG00000268643	promoter	AC006486.1
19	44758227	44758351	125	40	0.201083	0.306742	-0.105659	-190.358	ENSG00000069399	promoter	BCL3
19	44758227	44758351	125	40	0.201083	0.306742	-0.105659	-190.358	ENSG00000284258	promoter	MIR8085
19	44955407	44955478	72	20	0.0825335	0.168687	-0.0861533	-90.3607	ENSG00000104853	promoter	CLPTM1
19	44955407	44955478	72	20	0.0825335	0.168687	-0.0861533	-90.3607	ENSG00000267114	promoter	AC011481.1
19	45137566	45137727	162	18	0.475624	0.671772	-0.196148	-101.009	ENSG00000104866	promoter	PPP1R37
19	45137566	45137727	162	18	0.475624	0.671772	-0.196148	-101.009	ENSG00000267044	promoter	AC005757.1
19	45632699	45632769	71	11	0.200697	0.347622	-0.146925	-52.936	ENSG00000125746	promoter	EML2
19	45766462	45766660	199	12	0.560691	0.78832	-0.22763	-55.1418	ENSG00000267395	promoter	DM1-AS
19	45766462	45766660	199	12	0.560691	0.78832	-0.22763	-55.1418	ENSG00000259605	promoter	AC074212.1
19	45783138	45783336	199	19	0.26019	0.472056	-0.211867	-112.292	ENSG00000104936	promoter	DMPK
19	45864292	45864452	161	52	0.0974135	0.249014	-0.1516	-271.176	ENSG00000125755	promoter	SYMPK
19	46297047	46297097	51	15	0.183047	0.119549	0.0634982	54.4101	ENSG00000124440	promoter	HIF3A
19	46304064	46304307	244	40	0.383406	0.548458	-0.165052	-206.891	ENSG00000124440	promoter	HIF3A
19	46494231	46494287	57	17	0.593795	0.484709	0.109086	71.2231	ENSG00000204850	promoter	AC011484.1
19	46495838	46495990	153	42	0.24684	0.372614	-0.125774	-201.219	ENSG00000204851	promoter	PNMA8B
19	46697295	46697453	159	19	0.566525	0.722968	-0.156443	-104.308	ENSG00000105287	promoter	PRKD2
19	46697697	46697811	115	27	0.235618	0.383466	-0.147847	-122.167	ENSG00000105287	promoter	PRKD2
19	46736783	46736918	136	18	0.283345	0.471737	-0.188392	-89.6019	ENSG00000090372	promoter	STRN4
19	46830291	46830460	170	25	0.725876	0.592804	0.133072	122.313	ENSG00000269014	promoter	AC008622.1
19	47421310	47421542	233	23	0.127734	0.237763	-0.110029	-98.8172	ENSG00000105419	promoter	MEIS3
19	47664624	47664758	135	19	0.730976	0.849899	-0.118923	-83.2627	ENSG00000278999	promoter	AC008985.1
19	47780124	47780390	267	20	0.325957	0.525652	-0.199696	-111.421	ENSG00000178980	promoter	SELENOW
19	48321066	48321233	168	23	0.396793	0.525656	-0.128863	-103.612	ENSG00000142227	promoter	EMP3
19	48321066	48321233	168	23	0.396793	0.525656	-0.128863	-103.612	ENSG00000105479	promoter	CCDC114
19	48720692	48721008	317	52	0.2033	0.338904	-0.135605	-293.635	ENSG00000176909	promoter	MAMSTR
19	48873929	48874038	110	13	0.155245	0.309033	-0.153788	-85.3034	ENSG00000087074	promoter	PPP1R15A
19	49014276	49014359	84	12	0.691067	0.852703	-0.161637	-60.9458	ENSG00000183207	promoter	RUVBL2
19	49038823	49038982	160	24	0.681579	0.828966	-0.147387	-122.891	ENSG00000267335	promoter	AC008687.1
19	49038823	49038982	160	24	0.681579	0.828966	-0.147387	-122.891	ENSG00000267631	promoter	CGB1
19	49166173	49166243	71	13	0.541917	0.669588	-0.127671	-54.6504	ENSG00000130529	promoter	TRPM4
19	49333954	49334065	112	14	0.590529	0.362732	0.227797	68.8666	ENSG00000104894	promoter	CD37
19	49339426	49339605	180	31	0.157585	0.274906	-0.117321	-148.36	ENSG00000104894	promoter	CD37
19	49388084	49388252	169	46	0.327751	0.458358	-0.130607	-241.966	ENSG00000161609	promoter	CCDC155
19	49388084	49388252	169	46	0.327751	0.458358	-0.130607	-241.966	ENSG00000268686	promoter	AC010643.1
19	49801824	49802174	351	49	0.438355	0.637771	-0.199416	-250.859	ENSG00000196961	promoter	AP2A1
19	50268174	50268338	165	25	0.693767	0.845189	-0.151423	-137.385	ENSG00000105357	promoter	MYH14
19	50508196	50508371	176	11	0.421885	0.620501	-0.198616	-49.9164	ENSG00000161677	promoter	JOSD2
19	50550992	50551108	117	14	0.651552	0.385575	0.265978	83.4646	ENSG00000131409	promoter	LRRC4B
19	50639782	50639895	114	45	0.3447	0.104884	0.239816	267.553	ENSG00000213023	promoter	SYT3
19	50870491	50870711	221	36	0.603151	0.433249	0.169902	214.755	ENSG00000167751	promoter	KLK2
19	50969522	50969744	223	28	0.619647	0.775984	-0.156337	-134.214	ENSG00000167755	promoter	KLK6
19	52787341	52787555	215	21	0.32661	0.19165	0.13496	93.4161	ENSG00000189190	promoter	ZNF600
19	52858266	52858497	232	33	0.655496	0.500708	0.154788	165.852	ENSG00000198538	promoter	ZNF28
19	52858266	52858497	232	33	0.655496	0.500708	0.154788	165.852	ENSG00000204604	promoter	ZNF468
19	52944350	52944493	144	12	0.840346	0.617655	0.222691	62.0194	ENSG00000213801	promoter	ZNF321P
19	53538385	53538563	179	31	0.604401	0.458457	0.145944	170.467	ENSG00000130844	promoter	ZNF331
19	53554540	53554598	59	15	0.595667	0.483054	0.112613	71.4423	ENSG00000130844	promoter	ZNF331
19	54337385	54337493	109	18	0.754609	0.561198	0.193411	90.5992	ENSG00000275210	promoter	AC245884.11
19	54337385	54337493	109	18	0.754609	0.561198	0.193411	90.5992	ENSG00000239961	promoter	LILRA4
19	55063067	55063154	88	27	0.087067	0.200949	-0.113882	-128.4	ENSG00000160439	promoter	RDH13
19	55117489	55117558	70	25	0.105069	0.205989	-0.100921	-108.805	ENSG00000125503	promoter	PPP1R12C
19	55181734	55181811	78	12	0.81404	0.649861	0.164179	59.7792	ENSG00000129990	promoter	SYT5
19	55326199	55326280	82	11	0.877682	0.762057	0.115625	54.4802	ENSG00000180061	promoter	TMEM150B
19	55545577	55545702	126	13	0.593248	0.780931	-0.187683	-61.3644	ENSG00000231274	promoter	SBK3
19	55600346	55600429	84	19	0.148153	0.427427	-0.279275	-103.868	ENSG00000171443	promoter	ZNF524
19	55600346	55600429	84	19	0.148153	0.427427	-0.279275	-103.868	ENSG00000179943	promoter	FIZ1
19	55648307	55648395	89	24	0.119572	0.258315	-0.138743	-121.716	ENSG00000173581	promoter	CCDC106
19	56839951	56840201	251	41	0.453669	0.63576	-0.182091	-262.955	ENSG00000268654	promoter	MIMT1
19	57230737	57231064	328	46	0.528866	0.742834	-0.213967	-319.4	ENSG00000105146	promoter	AURKC
19	58034058	58034268	211	73	0.186129	0.0741105	0.112019	418.533	ENSG00000152467	promoter	ZSCAN1
19	58044480	58044533	54	23	0.637116	0.552821	0.0842955	90.1947	ENSG00000268660	promoter	LETM1P2
19	58350275	58350623	349	86	0.181688	0.337121	-0.155433	-620.283	ENSG00000279611	promoter	AC012313.10
19	58350275	58350623	349	86	0.181688	0.337121	-0.155433	-620.283	ENSG00000268895	promoter	A1BG-AS1
2	288003	288078	76	21	0.104156	0.221618	-0.117462	-81.614	ENSG00000189292	promoter	ALKAL2
2	317523	317705	183	26	0.468328	0.709546	-0.241218	-220.307	ENSG00000233684	promoter	LINC01865
2	868757	868933	177	47	0.677967	0.789349	-0.111382	-241.966	ENSG00000237667	promoter	LINC01115
2	869096	869219	124	37	0.733072	0.824118	-0.0910464	-177.362	ENSG00000237667	promoter	LINC01115
2	1643363	1643544	182	30	0.724887	0.876559	-0.151672	-196.361	ENSG00000130508	promoter	PXDN
2	3448576	3448908	333	68	0.575957	0.766641	-0.190683	-543.983	ENSG00000171853	promoter	TRAPPC12
2	7428820	7429027	208	24	0.678308	0.861538	-0.183229	-168.494	ENSG00000229727	promoter	AC013460.1
2	8679155	8679217	63	19	0.099002	0.0588709	0.040131	61.9958	ENSG00000235092	promoter	ID2-AS1
2	8679908	8680018	111	12	0.069199	0.215034	-0.145835	-70.6847	ENSG00000235092	promoter	ID2-AS1
2	8679908	8680018	111	12	0.069199	0.215034	-0.145835	-70.6847	ENSG00000115738	promoter	ID2
2	9206553	9206848	296	100	0.0798341	0.285026	-0.205192	-676.207	ENSG00000151693	promoter	ASAP2
2	9386922	9387087	166	24	0.836373	0.932662	-0.0962892	-119.006	ENSG00000151693	promoter	ASAP2
2	10043199	10043329	131	14	0.0942421	0.31242	-0.218178	-72.9552	ENSG00000172059	promoter	KLF11
2	11344511	11344579	69	19	0.135787	0.0704011	0.065386	67.0328	ENSG00000134318	promoter	ROCK2
2	11406804	11406923	120	14	0.427416	0.597004	-0.169588	-67.7368	ENSG00000285569	promoter	AC099344.3
2	11802941	11803055	115	13	0.781691	0.914599	-0.132908	-60.2724	ENSG00000134324	promoter	LPIN1
2	15920236	15920334	99	10	0.340503	0.618088	-0.277584	-58.8878	ENSG00000223850	promoter	MYCNUT
2	16320029	16320158	130	11	0.762983	0.590183	0.1728	52.0287	ENSG00000232444	promoter	AC010745.4
2	20225275	20225376	102	24	0.121903	0.296756	-0.174853	-109.8	ENSG00000115884	promoter	SDC1
2	24175114	24175210	97	21	0.283152	0.393969	-0.110817	-97.4143	ENSG00000186453	promoter	FAM228A
2	24175114	24175210	97	21	0.283152	0.393969	-0.110817	-97.4143	ENSG00000232642	promoter	AC008073.2
2	24491196	24491408	213	55	0.0892689	0.249684	-0.160415	-286.903	ENSG00000084676	promoter	NCOA1
2	24491536	24491667	132	39	0.147848	0.414703	-0.266855	-212.473	ENSG00000084676	promoter	NCOA1
2	24920052	24920381	330	109	0.134541	0.348069	-0.213528	-621.177	ENSG00000138031	promoter	ADCY3
2	26184350	26184457	108	35	0.442642	0.562465	-0.119824	-158.175	ENSG00000157833	promoter	GAREM2
2	26692710	26692874	165	67	0.0725079	0.173576	-0.101069	-356.761	ENSG00000171303	promoter	KCNK3
2	27148939	27149023	85	11	0.359383	0.556691	-0.197308	-52.2786	ENSG00000163792	promoter	TCF23
2	27205365	27205489	125	13	0.589362	0.763289	-0.173926	-60.2247	ENSG00000138074	promoter	SLC5A6
2	27338391	27338459	69	19	0.947752	0.892889	0.0548632	67.3833	ENSG00000115207	promoter	GTF3C2
2	27380566	27380665	100	23	0.188229	0.0904549	0.0977746	93.5792	ENSG00000163795	promoter	ZNF513
2	27442261	27442464	204	40	0.678435	0.500671	0.177764	223.986	ENSG00000157992	promoter	KRTCAP3
2	27717170	27717245	76	13	0.459455	0.601333	-0.141877	-53.7739	ENSG00000205334	promoter	LINC01460
2	29063876	29063941	66	11	0.332385	0.478805	-0.14642	-51.3238	ENSG00000179270	promoter	PCARE
2	30346649	30346738	90	12	0.143226	0.272285	-0.129059	-52.8511	ENSG00000235997	promoter	LINC01936
2	31234253	31234309	57	11	0.0482088	0.117809	-0.0696007	-50.2609	ENSG00000013016	promoter	EHD3
2	31234253	31234309	57	11	0.0482088	0.117809	-0.0696007	-50.2609	ENSG00000214711	promoter	CAPN14
2	32063871	32063962	92	23	0.082181	0.155668	-0.0734869	-98.1172	ENSG00000021574	promoter	SPAST
2	32265697	32265767	71	10	0.66678	0.415529	0.251251	60.0064	ENSG00000091106	promoter	NLRC4
2	33275711	33276017	307	20	0.592782	0.811528	-0.218746	-127.803	ENSG00000049323	promoter	LTBP1
2	36355735	36355793	59	13	0.220328	0.101109	0.119219	55.4996	ENSG00000150938	promoter	CRIM1
2	36355735	36355793	59	13	0.220328	0.101109	0.119219	55.4996	ENSG00000260025	promoter	AC009414.2
2	38073601	38073719	119	11	0.253308	0.391508	-0.1382	-52.0597	ENSG00000232973	promoter	CYP1B1-AS1
2	42568347	42568883	537	31	0.166838	0.465749	-0.298911	-156.586	ENSG00000057935	promoter	MTA3
2	44943495	44943587	93	15	0.635201	0.490287	0.144914	67.3347	ENSG00000236502	promoter	SIX3-AS1
2	53859848	53860073	226	64	0.366444	0.499353	-0.13291	-332.777	ENSG00000270898	promoter	GPR75-ASB3
2	53859848	53860073	226	64	0.366444	0.499353	-0.13291	-332.777	ENSG00000119737	promoter	GPR75
2	54456886	54456948	63	19	0.067611	0.13205	-0.0644394	-75.6748	ENSG00000115306	promoter	SPTBN1
2	54947176	54947524	349	22	0.563141	0.813434	-0.250293	-147.08	ENSG00000214595	promoter	EML6
2	54968350	54968777	428	19	0.577021	0.820032	-0.243011	-153.005	ENSG00000214595	promoter	EML6
2	59249720	59249783	64	10	0.553746	0.328917	0.224829	52.4766	ENSG00000233891	promoter	AC007179.2
2	61537436	61537611	176	55	0.198938	0.0810935	0.117844	278.951	ENSG00000082898	promoter	XPO1
2	63047645	63047990	346	73	0.40805	0.232491	0.175559	541.169	ENSG00000231609	promoter	AC007098.1
2	63048043	63048207	165	25	0.421113	0.261636	0.159476	130.686	ENSG00000231609	promoter	AC007098.1
2	63048043	63048207	165	25	0.421113	0.261636	0.159476	130.686	ENSG00000115507	promoter	OTX1
2	65131882	65131989	108	13	0.604168	0.76483	-0.160662	-59.8979	ENSG00000138069	promoter	RAB1A
2	66440833	66440970	138	19	0.0640884	0.157193	-0.0931045	-90.8977	ENSG00000230749	promoter	MEIS1-AS2
2	66440833	66440970	138	19	0.0640884	0.157193	-0.0931045	-90.8977	ENSG00000143995	promoter	MEIS1
2	66444346	66444727	382	46	0.607032	0.425659	0.181373	268.019	ENSG00000143995	promoter	MEIS1
2	66445167	66445791	625	97	0.503257	0.320793	0.182463	647.771	ENSG00000143995	promoter	MEIS1
2	66508922	66509102	181	14	0.282399	0.480008	-0.197609	-78.308	ENSG00000143995	promoter	MEIS1
2	68679696	68680054	359	49	0.505905	0.69892	-0.193015	-323.415	ENSG00000163219	promoter	ARHGAP25
2	68774931	68775157	227	29	0.327944	0.447986	-0.120042	-124.492	ENSG00000163219	promoter	ARHGAP25
2	69740721	69740842	122	13	0.462548	0.632775	-0.170227	-55.5297	ENSG00000196975	promoter	ANXA4
2	70069997	70070134	138	13	0.940421	0.83838	0.102041	58.9983	ENSG00000179818	promoter	PCBP1-AS1
2	70103485	70103582	98	17	0.908137	0.8107	0.0974361	74.2662	ENSG00000179818	promoter	PCBP1-AS1
2	71071622	71071823	202	28	0.807295	0.627084	0.180211	163.926	ENSG00000124357	promoter	NAGK
2	71417011	71417133	123	15	0.365309	0.213057	0.152253	63.7129	ENSG00000075292	promoter	ZNF638
2	71466035	71466241	207	37	0.234193	0.37592	-0.141727	-182.611	ENSG00000135636	promoter	DYSF
2	73268793	73269020	228	53	0.191985	0.322636	-0.130651	-297.133	ENSG00000163013	promoter	FBXO41
2	73981746	73981866	121	15	0.180087	0.342849	-0.162762	-75.8868	ENSG00000237883	promoter	DGUOK-AS1
2	73985133	73985252	120	16	0.0719661	0.397322	-0.325356	-110.852	ENSG00000187605	promoter	TET3
2	74002584	74002653	70	19	0.101994	0.228001	-0.126007	-86.2472	ENSG00000187605	promoter	TET3
2	74130384	74130972	589	80	0.281247	0.534226	-0.252979	-646.89	ENSG00000217702	promoter	AC073263.1
2	74374455	74374693	239	31	0.345983	0.554711	-0.208728	-228.35	ENSG00000204843	promoter	DCTN1
2	74503866	74504286	421	53	0.348304	0.522703	-0.1744	-305.738	ENSG00000179528	promoter	LBX2
2	75561604	75561751	148	12	0.479509	0.691184	-0.211675	-67.1316	ENSG00000115363	promoter	EVA1A
2	84970975	84971250	276	13	0.0921642	0.239754	-0.14759	-66.3735	ENSG00000176407	promoter	KCMF1
2	85753510	85753591	82	12	0.111181	0.248759	-0.137578	-65.6344	ENSG00000168874	promoter	ATOH8
2	85785167	85785328	162	20	0.60347	0.761143	-0.157673	-100.166	ENSG00000278783	promoter	MIR6071
2	86441891	86441992	102	23	0.195266	0.0811254	0.114141	102.211	ENSG00000115548	promoter	KDM3A
2	86861892	86861958	67	17	0.0812675	0.144768	-0.0635004	-67.377	ENSG00000172116	promoter	CD8B
2	87567259	87567348	90	12	0.934112	0.795589	0.138522	62.3843	ENSG00000214354	promoter	AC133644.1
2	87824779	87824831	53	12	0.87365	0.95639	-0.0827397	-69.7957	ENSG00000229604	promoter	MTATP8P2
2	87825472	87825850	379	113	0.949224	0.840025	0.109199	779.602	ENSG00000185304	promoter	RGPD2
2	95346367	95346443	77	24	0.107765	0.239763	-0.131998	-106.069	ENSG00000115041	promoter	KCNIP3
2	96868738	96868809	72	25	0.175232	0.0804173	0.0948142	123.19	ENSG00000168758	promoter	SEMA4C
2	96952147	96952298	152	20	0.525737	0.736308	-0.210571	-120.417	ENSG00000168754	promoter	FAM178B
2	96953349	96953804	456	16	0.353586	0.568544	-0.214958	-75.747	ENSG00000168754	promoter	FAM178B
2	98730953	98731208	256	37	0.0643875	0.343495	-0.279108	-225.038	ENSG00000071073	promoter	MGAT4A
2	98869679	98869813	135	13	0.663967	0.858395	-0.194428	-75.5448	ENSG00000196872	promoter	KIAA1211L
2	98936215	98936313	99	39	0.115148	0.0574736	0.0576743	151.752	ENSG00000196872	promoter	KIAA1211L
2	99489955	99490119	165	47	0.428719	0.160139	0.26858	235.797	ENSG00000135945	promoter	REV1
2	100820114	100820187	74	19	0.0835326	0.231704	-0.148172	-103.421	ENSG00000170485	promoter	NPAS2
2	102187164	102187299	136	21	0.431029	0.599564	-0.168534	-102.291	ENSG00000115598	promoter	IL1RL2
2	102619524	102619584	61	13	0.0983052	0.225151	-0.126846	-79.3841	ENSG00000115616	promoter	SLC9A2
2	104659131	104659528	398	92	0.0719075	0.174371	-0.102464	-614.956	ENSG00000230690	promoter	AC013402.1
2	105144004	105144124	121	14	0.0963202	0.342898	-0.246578	-80.0873	ENSG00000226508	promoter	LINC01918
2	106160003	106160905	903	66	0.813182	0.563195	0.249987	530.882	ENSG00000115652	promoter	UXS1
2	107986519	107986633	115	33	0.0563368	0.122275	-0.0659382	-142.112	ENSG00000115665	promoter	SLC5A7
2	109760398	109760471	74	11	0.350039	0.114785	0.235254	56.7894	ENSG00000282033	promoter	AC074387.1
2	111366352	111366520	169	43	0.159832	0.0831583	0.0766736	212.478	ENSG00000172965	promoter	MIR4435-2HG
2	111898543	111898603	61	17	0.0823113	0.1679	-0.0855884	-60.2185	ENSG00000153208	promoter	MERTK
2	112729364	112729488	125	12	0.710144	0.50298	0.207164	59.6952	ENSG00000144130	promoter	NT5DC4
2	112851814	112852028	215	33	0.722202	0.869924	-0.147722	-206.678	ENSG00000180152	promoter	XIAPP3
2	113235117	113235267	151	18	0.641222	0.463526	0.177696	88.9273	ENSG00000189223	promoter	PAX8-AS1
2	113235500	113236247	748	135	0.727614	0.536896	0.190718	964.798	ENSG00000189223	promoter	PAX8-AS1
2	113235500	113236247	748	135	0.727614	0.536896	0.190718	964.798	ENSG00000125618	promoter	PAX8
2	113236497	113236683	187	22	0.877871	0.746223	0.131648	110.208	ENSG00000125618	promoter	PAX8
2	113236497	113236683	187	22	0.877871	0.746223	0.131648	110.208	ENSG00000189223	promoter	PAX8-AS1
2	113584185	113584435	251	56	0.134422	0.372303	-0.237881	-305.46	ENSG00000221055	promoter	MIR1302-3
2	113890247	113890321	75	13	0.088951	0.249594	-0.160643	-49.5778	ENSG00000115091	promoter	ACTR3
2	113890247	113890321	75	13	0.088951	0.249594	-0.160643	-49.5778	ENSG00000270019	promoter	AC110769.2
2	117860324	117860406	83	14	0.430407	0.560964	-0.130557	-63.6692	ENSG00000125631	promoter	HTR5BP
2	118834872	118834973	102	11	0.0872628	0.202115	-0.114853	-58.9398	ENSG00000258910	promoter	LINC01956
2	118845070	118845380	311	55	0.0660932	0.147376	-0.0812824	-294.504	ENSG00000163064	promoter	EN1
2	119431931	119432024	94	24	0.0897503	0.243852	-0.154101	-117.988	ENSG00000171227	promoter	TMEM37
2	120239676	120239762	87	17	0.261394	0.440936	-0.179542	-94.8284	ENSG00000144118	promoter	RALB
2	120345826	120346133	308	72	0.303077	0.110198	0.192879	388.697	ENSG00000163083	promoter	INHBB
2	120546211	120546330	120	18	0.547888	0.726609	-0.17872	-94.9895	ENSG00000237614	promoter	AC073257.2
2	127650907	127650994	88	17	0.633265	0.780127	-0.146863	-85.1634	ENSG00000072163	promoter	LIMS2
2	130036952	130037142	191	32	0.632411	0.766182	-0.133771	-171.787	ENSG00000231240	promoter	KLF2P1
2	130036952	130037142	191	32	0.632411	0.766182	-0.133771	-171.787	ENSG00000180178	promoter	FAR2P1
2	130610535	130610654	120	13	0.62653	0.761025	-0.134495	-63.4747	ENSG00000222038	promoter	POTEJ
2	130916159	130916291	133	33	0.187147	0.28709	-0.0999429	-146.281	ENSG00000136002	promoter	ARHGEF4
2	131040040	131040213	174	43	0.225249	0.327787	-0.102538	-200.259	ENSG00000136002	promoter	ARHGEF4
2	131041235	131041342	108	16	0.331516	0.559017	-0.227501	-102.276	ENSG00000136002	promoter	ARHGEF4
2	131424884	131425175	292	75	0.115662	0.264234	-0.148573	-434.092	ENSG00000214077	promoter	GNAQP1
2	131460908	131460963	56	12	0.475653	0.254916	0.220737	54.6265	ENSG00000232742	promoter	RHOQP2
2	133266091	133266186	96	21	0.237393	0.417452	-0.180059	-104.933	ENSG00000226953	promoter	AC010890.1
2	145007271	145007375	105	10	0.338146	0.52512	-0.186974	-50.1474	ENSG00000226674	promoter	TEX41
2	159003720	159003771	52	11	0.799187	0.894096	-0.0949089	-50.2908	ENSG00000213189	promoter	BTF3L4P2
2	167140486	167141078	593	18	0.469697	0.630216	-0.160519	-86.0645	ENSG00000254552	promoter	XIRP2-AS1
2	172735690	172735748	59	14	0.109102	0.229567	-0.120465	-53.8249	ENSG00000091428	promoter	RAPGEF4
2	172735690	172735748	59	14	0.109102	0.229567	-0.120465	-53.8249	ENSG00000228016	promoter	RAPGEF4-AS1
2	172735875	172735951	77	27	0.11876	0.218888	-0.100128	-113.774	ENSG00000091428	promoter	RAPGEF4
2	172735875	172735951	77	27	0.11876	0.218888	-0.100128	-113.774	ENSG00000228016	promoter	RAPGEF4-AS1
2	173964549	173964958	410	25	0.131843	0.3214	-0.189557	-84.4627	ENSG00000172845	promoter	SP3
2	176159906	176160221	316	59	0.125957	0.258221	-0.132264	-365.941	ENSG00000128652	promoter	HOXD3
2	176160772	176160964	193	50	0.113885	0.356889	-0.243005	-523.794	ENSG00000128652	promoter	HOXD3
2	176189768	176189936	169	28	0.125115	0.260517	-0.135401	-169.204	ENSG00000224189	promoter	HAGLR
2	176637291	176637381	91	13	0.438028	0.585789	-0.147761	-59.3782	ENSG00000224577	promoter	LINC01117
2	178451979	178452091	113	20	0.729709	0.582964	0.146745	105.615	ENSG00000204311	promoter	PJVK
2	178451979	178452091	113	20	0.729709	0.582964	0.146745	105.615	ENSG00000180228	promoter	PRKRA
2	179264620	179264852	233	88	0.0704067	0.179341	-0.108934	-432.27	ENSG00000187231	promoter	SESTD1
2	187003151	187003471	321	62	0.70998	0.884126	-0.174146	-540.35	ENSG00000224063	promoter	AC007319.1
2	187003151	187003471	321	62	0.70998	0.884126	-0.174146	-540.35	ENSG00000226553	promoter	AC018735.1
2	190344003	190344070	68	21	0.0812467	0.0497612	0.0314855	67.0615	ENSG00000151689	promoter	INPP1
2	197310226	197310381	156	53	0.169028	0.0775976	0.0914306	254.16	ENSG00000225979	promoter	AC010746.1
2	199455926	199456050	125	29	0.115987	0.0691924	0.0467946	102.939	ENSG00000225953	promoter	SATB2-AS1
2	201140059	201140202	144	33	0.713099	0.813842	-0.100744	-154.34	ENSG00000003402	promoter	CFLAR
2	201140059	201140202	144	33	0.713099	0.813842	-0.100744	-154.34	ENSG00000238829	promoter	RNU7-45P
2	201140059	201140202	144	33	0.713099	0.813842	-0.100744	-154.34	ENSG00000232133	promoter	IMPDH1P10
2	201434043	201434118	76	15	0.806197	0.891042	-0.0848449	-65.9307	ENSG00000115993	promoter	TRAK2
2	203535489	203535546	58	25	0.0776253	0.165051	-0.0874253	-120.804	ENSG00000173166	promoter	RAPH1
2	207613081	207613183	103	10	0.733079	0.905829	-0.172751	-57.9522	ENSG00000144401	promoter	METTL21A
2	208112634	208112711	78	17	0.246638	0.354146	-0.107507	-69.5176	ENSG00000229150	promoter	CRYGEP
2	208266305	208266379	75	19	0.0601083	0.12828	-0.0681721	-76.3502	ENSG00000115020	promoter	PIKFYVE
2	208266305	208266379	75	19	0.0601083	0.12828	-0.0681721	-76.3502	ENSG00000138413	promoter	IDH1
2	209579255	209579352	98	12	0.400367	0.628034	-0.227667	-70.3598	ENSG00000078018	promoter	MAP2
2	212831853	212832071	219	52	0.830953	0.689158	0.141795	351.33	ENSG00000231254	promoter	PCED1CP
2	216607320	216607456	137	17	0.662675	0.808371	-0.145697	-83.2115	ENSG00000224391	promoter	LINC01280
2	217978695	217978842	148	19	0.135188	0.274416	-0.139228	-87.4403	ENSG00000223923	promoter	AC010136.1
2	218002938	218003007	70	15	0.504415	0.699868	-0.195453	-72.8238	ENSG00000079308	promoter	TNS1
2	218292518	218292598	81	25	0.122726	0.0541394	0.0685869	115.738	ENSG00000135926	promoter	TMBIM1
2	218747045	218747155	111	14	0.814178	0.932236	-0.118059	-71.0921	ENSG00000135912	promoter	TTLL4
2	218859812	218859873	62	15	0.33425	0.159871	0.174379	71.9729	ENSG00000115596	promoter	WNT6
2	218883559	218883631	73	12	0.281647	0.0902832	0.191364	63.5774	ENSG00000135925	promoter	WNT10A
2	219178480	219178622	143	41	0.135206	0.0645184	0.0706874	160.298	ENSG00000144567	promoter	RETREG2
2	219178480	219178622	143	41	0.135206	0.0645184	0.0706874	160.298	ENSG00000115649	promoter	CNPPD1
2	219441859	219442217	359	51	0.120633	0.319035	-0.198402	-230.065	ENSG00000072195	promoter	SPEG
2	219448509	219449144	636	151	0.645223	0.466861	0.178362	1015.15	ENSG00000072195	promoter	SPEG
2	219496993	219497195	203	47	0.420039	0.275112	0.144927	297.857	ENSG00000144591	promoter	GMPPA
2	219496993	219497195	203	47	0.420039	0.275112	0.144927	297.857	ENSG00000072195	promoter	SPEG
2	219627734	219627812	79	23	0.180461	0.089463	0.0909984	87.7695	ENSG00000114923	promoter	SLC4A3
2	219627734	219627812	79	23	0.180461	0.089463	0.0909984	87.7695	ENSG00000228973	promoter	AC009955.1
2	219632316	219632395	80	13	0.616944	0.770764	-0.15382	-57.7379	ENSG00000114923	promoter	SLC4A3
2	219685529	219685642	114	10	0.150415	0.368724	-0.218309	-60.0632	ENSG00000231802	promoter	AC009502.2
2	219685529	219685642	114	10	0.150415	0.368724	-0.218309	-60.0632	ENSG00000227308	promoter	AC009502.1
2	222294160	222294242	83	13	0.235789	0.154519	0.0812699	50.212	ENSG00000135903	promoter	PAX3
2	226796300	226796413	114	13	0.633977	0.795159	-0.161182	-61.0055	ENSG00000169047	promoter	IRS1
2	226796486	226796735	250	15	0.654134	0.859671	-0.205537	-85.2223	ENSG00000169047	promoter	IRS1
2	231927187	231927305	119	19	0.176656	0.0894008	0.0872556	86.1369	ENSG00000163273	promoter	NPPC
2	232352067	232352370	304	60	0.112156	0.280472	-0.168316	-423.409	ENSG00000230122	promoter	ECEL1P3
2	232388124	232388445	322	63	0.0999314	0.215635	-0.115703	-380.924	ENSG00000244280	promoter	ECEL1P2
2	232420983	232421051	69	16	0.0865028	0.182654	-0.0961515	-79.8932	ENSG00000204121	promoter	ECEL1P1
2	232928209	232928355	147	61	0.0962199	0.207016	-0.110796	-303.013	ENSG00000066248	promoter	NGEF
2	232928772	232929078	307	47	0.340933	0.515364	-0.174431	-270.331	ENSG00000066248	promoter	NGEF
2	233060291	233060636	346	43	0.640251	0.474357	0.165894	215.373	ENSG00000168918	promoter	INPP5D
2	233387456	233387546	91	12	0.494496	0.673334	-0.178837	-64.8107	ENSG00000077044	promoter	DGKD
2	233387997	233388225	229	15	0.0937473	0.264669	-0.170922	-87.5322	ENSG00000077044	promoter	DGKD
2	234496904	234497090	187	47	0.0705078	0.149736	-0.0792286	-196.635	ENSG00000188042	promoter	ARL4C
2	234497316	234497411	96	25	0.0779528	0.140062	-0.0621089	-85.8099	ENSG00000188042	promoter	ARL4C
2	236567707	236567849	143	34	0.107804	0.250006	-0.142202	-164.029	ENSG00000144476	promoter	ACKR3
2	237859589	237859804	216	48	0.106461	0.252788	-0.146327	-224.147	ENSG00000132329	promoter	RAMP1
2	238061009	238061086	78	19	0.0713116	0.153241	-0.0819293	-95.6478	ENSG00000132330	promoter	SCLY
2	238163964	238164042	79	28	0.222107	0.113203	0.108904	141.949	ENSG00000178752	promoter	ERFE
2	238187729	238187813	85	11	0.650552	0.804437	-0.153885	-51.5668	ENSG00000132323	promoter	ILKAP
2	238846550	238847390	841	182	0.135436	0.261255	-0.125819	-1122.76	ENSG00000233608	promoter	TWIST2
2	239305328	239305467	140	14	0.72251	0.869006	-0.146496	-69.1506	ENSG00000265215	promoter	MIR4269
2	239311157	239311474	318	27	0.650207	0.855117	-0.20491	-199.927	ENSG00000068024	promoter	HDAC4
2	240287180	240287283	104	20	0.653528	0.813081	-0.159553	-112.944	ENSG00000276366	promoter	RF00012
2	240557644	240557753	110	25	0.186833	0.105058	0.0817748	120.767	ENSG00000144504	promoter	ANKMY1
2	240596839	240596925	87	16	0.502329	0.753351	-0.251023	-100.867	ENSG00000142330	promoter	CAPN10
2	240781550	240781615	66	15	0.621917	0.711758	-0.0898412	-52.944	ENSG00000130294	promoter	KIF1A
2	240819106	240819185	80	12	0.0860166	0.263648	-0.177631	-60.6552	ENSG00000130294	promoter	KIF1A
2	240820774	240820884	111	27	0.118728	0.331716	-0.212988	-130.549	ENSG00000130294	promoter	KIF1A
2	241036663	241036827	165	23	0.313517	0.468648	-0.155131	-109.238	ENSG00000162804	promoter	SNED1
2	241049808	241050043	236	49	0.504218	0.642814	-0.138596	-251.142	ENSG00000162804	promoter	SNED1
2	241687089	241687167	79	25	0.0609497	0.141029	-0.0800797	-127.936	ENSG00000168393	promoter	DTYMK
2	241803031	241803286	256	30	0.390844	0.553819	-0.162975	-144.32	ENSG00000215023	promoter	AC131097.1
2	241843032	241843151	120	23	0.585874	0.451037	0.134838	106.467	ENSG00000235151	promoter	AC131097.4
2	241899473	241899587	115	14	0.414997	0.590476	-0.175479	-74.6069	ENSG00000216921	promoter	AC131097.2
2	241900482	241900598	117	17	0.572591	0.697164	-0.124573	-75.1402	ENSG00000216921	promoter	AC131097.2
20	1185462	1185615	154	33	0.384268	0.109906	0.274362	171.431	ENSG00000274269	promoter	AL031665.1
20	1185462	1185615	154	33	0.384268	0.109906	0.274362	171.431	ENSG00000125895	promoter	TMEM74B
20	2310924	2311069	146	13	0.646131	0.809047	-0.162916	-59.6486	ENSG00000125780	promoter	TGM3
20	2692813	2692962	150	52	0.169365	0.333361	-0.163997	-228.01	ENSG00000088881	promoter	EBF4
20	3786007	3786142	136	50	0.0699942	0.133504	-0.0635095	-228.82	ENSG00000101224	promoter	CDC25B
20	5001250	5001555	306	104	0.0791668	0.1794	-0.100233	-490.342	ENSG00000089057	promoter	SLC23A2
20	10663926	10664004	79	11	0.616126	0.77151	-0.155384	-53.7446	ENSG00000101384	promoter	JAG1
20	10670812	10670966	155	13	0.167192	0.325482	-0.15829	-69.7499	ENSG00000270792	promoter	AL050403.2
20	13801521	13801584	64	10	0.812353	0.945471	-0.133118	-51.557	ENSG00000101247	promoter	NDUFAF5
20	16864041	16864349	309	16	0.4229	0.705518	-0.282618	-99.3458	ENSG00000236985	promoter	AL121892.1
20	18092697	18092803	107	17	0.812824	0.901358	-0.0885337	-74.7388	ENSG00000227343	promoter	RPL15P1
20	20084622	20084777	156	12	0.446156	0.722936	-0.27678	-83.1572	ENSG00000089101	promoter	CFAP61
20	20085067	20085180	114	14	0.618817	0.779038	-0.160221	-67.5997	ENSG00000089101	promoter	CFAP61
20	22220162	22220474	313	14	0.654386	0.370703	0.283683	98.3092	ENSG00000234862	promoter	AL035258.1
20	22472927	22472981	55	13	0.679492	0.523462	0.156029	58.5753	ENSG00000204684	promoter	AL133464.1
20	23162500	23162601	102	17	0.578208	0.397195	0.181012	83.1283	ENSG00000201527	promoter	RNA5SP478
20	25032285	25032739	455	43	0.60018	0.779348	-0.179168	-238.48	ENSG00000154930	promoter	ACSS1
20	25033024	25033255	232	15	0.101767	0.25611	-0.154343	-78.1501	ENSG00000154930	promoter	ACSS1
20	25195808	25195943	136	41	0.0716857	0.156668	-0.0849825	-175.313	ENSG00000197586	promoter	ENTPD6
20	25221966	25222098	133	15	0.592152	0.71877	-0.126618	-63.2936	ENSG00000197586	promoter	ENTPD6
20	25860037	25860241	205	28	0.0883117	0.194041	-0.10573	-139.778	ENSG00000175170	promoter	FAM182B
20	25868216	25868413	198	30	0.0303902	0.123893	-0.0935025	-156.234	ENSG00000175170	promoter	FAM182B
20	26208404	26208508	105	38	0.0652873	0.126451	-0.0611636	-173.38	ENSG00000227195	promoter	MIR663AHG
20	26208404	26208508	105	38	0.0652873	0.126451	-0.0611636	-173.38	ENSG00000284419	promoter	MIR663A
20	29324036	29324791	756	96	0.563043	0.748807	-0.185764	-614.075	ENSG00000282894	promoter	DUX4L33
20	31573299	31573373	75	23	0.0590986	0.118163	-0.0590644	-89.6063	ENSG00000230613	promoter	HM13-AS1
20	31637863	31637939	77	19	0.299109	0.419527	-0.120417	-83.9423	ENSG00000131055	promoter	COX4I2
20	31819301	31819484	184	13	0.503496	0.727699	-0.224203	-65.8221	ENSG00000101306	promoter	MYLK2
20	32358414	32358499	86	19	0.0737864	0.199565	-0.125778	-102.999	ENSG00000171456	promoter	ASXL1
20	32509751	32509924	174	13	0.723784	0.546396	0.177388	60.1612	ENSG00000277301	promoter	AL034550.2
20	33667488	33667922	435	89	0.102352	0.217952	-0.1156	-521.824	ENSG00000125967	promoter	NECAB3
20	33732195	33732327	133	28	0.0997746	0.249524	-0.149749	-149.02	ENSG00000229188	promoter	AL050349.1
20	34075880	34075979	100	21	0.779956	0.870699	-0.0907432	-92.0809	ENSG00000125970	promoter	RALY
20	34953638	34953740	103	13	0.590518	0.768044	-0.177526	-61.759	ENSG00000100983	promoter	GSS
20	34999253	34999324	72	13	0.830708	0.904766	-0.0740585	-52.686	ENSG00000078814	promoter	MYH7B
20	36092496	36092558	63	20	0.105233	0.266951	-0.161718	-111.925	ENSG00000088367	promoter	EPB41L1
20	36540530	36540684	155	20	0.376715	0.600802	-0.224087	-131.524	ENSG00000101335	promoter	MYL9
20	36573483	36573545	63	17	0.28629	0.130247	0.156043	85.9647	ENSG00000118707	promoter	TGIF2
20	36573483	36573545	63	17	0.28629	0.130247	0.156043	85.9647	ENSG00000259399	promoter	TGIF2-RAB5IF
20	36573483	36573545	63	17	0.28629	0.130247	0.156043	85.9647	ENSG00000232907	promoter	DLGAP4-AS1
20	37384193	37384288	96	29	0.192249	0.311472	-0.119222	-141.295	ENSG00000197122	promoter	SRC
20	37521460	37521734	275	74	0.528737	0.706265	-0.177528	-548.486	ENSG00000166619	promoter	BLCAP
20	38135616	38135718	103	13	0.741173	0.894643	-0.15347	-71.5943	ENSG00000198959	promoter	TGM2
20	43189768	43189912	145	43	0.124516	0.276731	-0.152216	-208.077	ENSG00000196090	promoter	PTPRT
20	43189768	43189912	145	43	0.124516	0.276731	-0.152216	-208.077	ENSG00000233508	promoter	AL021395.1
20	43514509	43514607	99	15	0.465717	0.596952	-0.131235	-68.4117	ENSG00000185513	promoter	L3MBTL1
20	44810365	44810446	82	28	0.0716518	0.168577	-0.0969249	-151.601	ENSG00000101098	promoter	RIMS4
20	45312063	45312175	113	19	0.471067	0.648051	-0.176983	-98.3334	ENSG00000124232	promoter	RBPJL
20	45312312	45312471	160	27	0.422766	0.575959	-0.153193	-136.021	ENSG00000124232	promoter	RBPJL
20	45487404	45487471	68	10	0.165784	0.333783	-0.168	-55.4492	ENSG00000237464	promoter	AL031663.2
20	45971188	45971358	171	41	0.202617	0.0910427	0.111574	233.96	ENSG00000198026	promoter	ZNF335
20	46308524	46308626	103	25	0.0651166	0.179586	-0.114469	-117.867	ENSG00000149654	promoter	CDH22
20	46709513	46709750	238	65	0.094389	0.261759	-0.16737	-367.796	ENSG00000197496	promoter	SLC2A10
20	49047607	49047679	73	13	0.360585	0.50155	-0.140966	-55.5799	ENSG00000227431	promoter	CSE1L-AS1
20	49713745	49713978	234	89	0.0901056	0.205907	-0.115802	-478.71	ENSG00000158470	promoter	B4GALT5
20	49913918	49914016	99	11	0.622456	0.784424	-0.161969	-49.6219	ENSG00000158480	promoter	SPATA2
20	49917083	49917154	72	13	0.431055	0.621098	-0.190043	-70.3337	ENSG00000158480	promoter	SPATA2
20	50321444	50321615	172	14	0.239637	0.598496	-0.358859	-115.401	ENSG00000233077	promoter	LINC01271
20	51023122	51023239	118	28	0.230188	0.108424	0.121764	135.001	ENSG00000026559	promoter	KCNG1
20	51542595	51542765	171	39	0.135041	0.32422	-0.189179	-262.749	ENSG00000101096	promoter	NFATC2
20	51768378	51768471	94	48	0.0962266	0.218127	-0.1219	-251.09	ENSG00000054793	promoter	ATP9A
20	56358991	56359061	71	15	0.107809	0.244842	-0.137033	-68.119	ENSG00000124098	promoter	FAM210B
20	57390060	57390115	56	14	0.594923	0.374468	0.220455	98.737	ENSG00000132819	promoter	RBM38
20	57391453	57391538	86	24	0.127574	0.299242	-0.171667	-123.321	ENSG00000132819	promoter	RBM38
20	58692761	58692833	73	26	0.135104	0.273963	-0.138858	-116.005	ENSG00000215440	promoter	NPEPL1
20	58840364	58840643	280	64	0.429048	0.610165	-0.181117	-462.495	ENSG00000087460	promoter	GNAS
20	58840364	58840643	280	64	0.429048	0.610165	-0.181117	-462.495	ENSG00000276859	promoter	RF02127
20	58840364	58840643	280	64	0.429048	0.610165	-0.181117	-462.495	ENSG00000235590	promoter	GNAS-AS1
20	58840364	58840643	280	64	0.429048	0.610165	-0.181117	-462.495	ENSG00000276722	promoter	RF02128
20	58851483	58851572	90	12	0.40024	0.6603	-0.26006	-74.3161	ENSG00000087460	promoter	GNAS
20	58851483	58851572	90	12	0.40024	0.6603	-0.26006	-74.3161	ENSG00000235590	promoter	GNAS-AS1
20	58854981	58855273	293	60	0.439684	0.587429	-0.147745	-347.255	ENSG00000087460	promoter	GNAS
20	58888829	58888948	120	25	0.492717	0.606454	-0.113737	-108.762	ENSG00000087460	promoter	GNAS
20	58888829	58888948	120	25	0.492717	0.606454	-0.113737	-108.762	ENSG00000225806	promoter	AL121917.1
20	58889380	58889572	193	39	0.565702	0.436814	0.128887	195.567	ENSG00000087460	promoter	GNAS
20	58889380	58889572	193	39	0.565702	0.436814	0.128887	195.567	ENSG00000225806	promoter	AL121917.1
20	58889848	58890028	181	55	0.52218	0.433264	0.0889166	255.63	ENSG00000087460	promoter	GNAS
20	58889848	58890028	181	55	0.52218	0.433264	0.0889166	255.63	ENSG00000225806	promoter	AL121917.1
20	58980009	58980105	97	11	0.701969	0.848562	-0.146593	-56.9528	ENSG00000101158	promoter	NELFCD
20	59933503	59933628	126	29	0.252033	0.340279	-0.0882462	-112.296	ENSG00000196074	promoter	SYCP2
20	59933503	59933628	126	29	0.252033	0.340279	-0.0882462	-112.296	ENSG00000196227	promoter	FAM217B
20	61252405	61252455	51	28	0.0947148	0.176648	-0.0819337	-126.804	ENSG00000179242	promoter	CDH4
20	62064930	62065115	186	26	0.143806	0.43944	-0.295634	-134.586	ENSG00000130699	promoter	TAF4
20	62064930	62065115	186	26	0.143806	0.43944	-0.295634	-134.586	ENSG00000283078	promoter	AL137077.2
20	62065265	62065331	67	15	0.117701	0.316552	-0.198851	-79.2424	ENSG00000130699	promoter	TAF4
20	62065265	62065331	67	15	0.117701	0.316552	-0.198851	-79.2424	ENSG00000283078	promoter	AL137077.2
20	62143602	62143714	113	37	0.130463	0.308668	-0.178205	-180.348	ENSG00000184402	promoter	SS18L1
20	62143602	62143714	113	37	0.130463	0.308668	-0.178205	-180.348	ENSG00000101182	promoter	PSMA7
20	62387114	62387182	69	21	0.0615418	0.105618	-0.0440761	-69.5484	ENSG00000171858	promoter	RPS21
20	62387114	62387182	69	21	0.0615418	0.105618	-0.0440761	-69.5484	ENSG00000273619	promoter	AL121832.2
20	62477388	62477470	83	11	0.524983	0.774227	-0.249244	-60.221	ENSG00000272050	promoter	AL499627.2
20	62477388	62477470	83	11	0.524983	0.774227	-0.249244	-60.221	ENSG00000130700	promoter	GATA5
20	62651882	62651998	117	15	0.70112	0.502803	0.198317	70.6318	ENSG00000277496	promoter	AL357033.4
20	62817007	62817112	106	26	0.0994664	0.309365	-0.209898	-157.422	ENSG00000092758	promoter	COL9A3
20	63412391	63412484	94	15	0.412011	0.56076	-0.148749	-62.3223	ENSG00000075043	promoter	KCNQ2
20	63454326	63454633	308	47	0.307691	0.141185	0.166507	303.27	ENSG00000075043	promoter	KCNQ2
20	63520608	63520866	259	78	0.0921991	0.324292	-0.232092	-518.616	ENSG00000125534	promoter	PPDPF
20	63568429	63568551	123	22	0.905328	0.795607	0.109721	102.831	ENSG00000130589	promoter	HELZ2
20	63695337	63695459	123	13	0.641609	0.815033	-0.173423	-58.8606	ENSG00000243509	promoter	TNFRSF6B
20	63737682	63737764	83	21	0.26168	0.432505	-0.170825	-104.982	ENSG00000203896	promoter	LIME1
20	63737682	63737764	83	21	0.26168	0.432505	-0.170825	-104.982	ENSG00000273047	promoter	AL121845.2
20	63830965	63831245	281	110	0.113462	0.306681	-0.193219	-660.511	ENSG00000130584	promoter	ZBTB46
20	63844009	63844154	146	20	0.796946	0.641052	0.155894	100.308	ENSG00000279610	promoter	C20orf181
20	64048396	64048557	162	54	0.128397	0.217068	-0.0886708	-257.616	ENSG00000171703	promoter	TCEA2
20	64048971	64049120	150	37	0.249296	0.12007	0.129226	161.416	ENSG00000171703	promoter	TCEA2
20	64050668	64050733	66	10	0.711809	0.467864	0.243945	53.7067	ENSG00000203883	promoter	SOX18
20	64062663	64062746	84	12	0.310363	0.460581	-0.150217	-58.5371	ENSG00000171703	promoter	TCEA2
20	64083678	64083753	76	25	0.211337	0.112368	0.098968	91.1375	ENSG00000125510	promoter	OPRL1
21	5128203	5128326	124	23	0.21577	0.0528043	0.162965	125.451	ENSG00000280071	promoter	GATD3B
21	5154570	5154712	143	34	0.260469	0.102677	0.157792	161.975	ENSG00000275464	promoter	FP565260.1
21	8207561	8208008	448	124	0.487083	0.31947	0.167613	1030.34	ENSG00000275708	promoter	MIR3648-1
21	8207561	8208008	448	124	0.487083	0.31947	0.167613	1030.34	ENSG00000277437	promoter	MIR3687-1
21	8208689	8208900	212	27	0.377895	0.262973	0.114922	156.191	ENSG00000277437	promoter	MIR3687-1
21	8211502	8211640	139	33	0.49499	0.217652	0.277338	169.044	ENSG00000278233	promoter	RNA5-8SN2
21	8211502	8211640	139	33	0.49499	0.217652	0.277338	169.044	ENSG00000280800	promoter	FP671120.3
21	8213005	8213057	53	16	0.391059	0.319611	0.071448	92.8795	ENSG00000280800	promoter	FP671120.3
21	8249221	8249280	60	10	0.354056	0.663301	-0.309245	-53.681	ENSG00000274060	promoter	MIR6724-2
21	8249221	8249280	60	10	0.354056	0.663301	-0.309245	-53.681	ENSG00000277671	promoter	RF01518
21	8255794	8256107	314	58	0.519218	0.243652	0.275566	398.136	ENSG00000277739	promoter	RNA5-8SN2
21	8255794	8256107	314	58	0.519218	0.243652	0.275566	398.136	ENSG00000281383	promoter	FP671120.4
21	8394757	8394817	61	23	0.301759	0.550088	-0.248329	-114.25	ENSG00000275215	promoter	RNA5-8SN2
21	8394757	8394817	61	23	0.301759	0.550088	-0.248329	-114.25	ENSG00000280614	promoter	FP236383.2
21	8438703	8438919	217	85	0.527074	0.314469	0.212606	618.353	ENSG00000278189	promoter	RNA5-8SN2
21	8438703	8438919	217	85	0.527074	0.314469	0.212606	618.353	ENSG00000281181	promoter	FP236383.3
21	8986826	8986898	73	16	0.244719	0.4657	-0.220982	-92.8237	ENSG00000264462	promoter	MIR3648-2
21	8986826	8986898	73	16	0.244719	0.4657	-0.220982	-92.8237	ENSG00000264063	promoter	MIR3687-2
21	9815503	9815603	101	24	0.771813	0.862938	-0.091125	-124.252	ENSG00000280081	promoter	LINC01667
21	16588544	16588752	209	32	0.261565	0.406957	-0.145392	-176.537	ENSG00000215386	promoter	MIR99AHG
21	16588544	16588752	209	32	0.261565	0.406957	-0.145392	-176.537	ENSG00000207863	promoter	MIR125B2
21	24428684	24429070	387	12	0.569623	0.357079	0.212544	58.9595	ENSG00000237484	promoter	LINC01684
[truncated: 1,186 more rows]
